# Supplementary material for: iTRAQ-based Quantitative Proteomics Analysis Identifies Host Pathways Modulated during Toxoplasma gondii Infection in Swine
Source: Microorganisms. 2020 Apr 5;8(4):518. doi: 10.3390/microorganisms8040518 (PMC7232346; doi:10.3390/microorganisms8040518)
Supplement: Supplementary file 1 [file microorganisms-08-00518-s001.zip]

Archive with 15 entries (14 files):
- supplementary materials/
- supplementary materials/Supplemental Figure S1.tif
- supplementary materials/Supplemental Figure S2.jpg
- supplementary materials/Supplemental Figure S3.tif
- supplementary materials/Supplemental Figure S4.tif
- supplementary materials/Supplemental Table S1.docx
- supplementary materials/Supplemental Table S2.docx
- supplementary materials/Supplemental Table S3.docx
- supplementary materials/Supplemental file 1.docx
- supplementary materials/Supplemental file 2.xlsx
- supplementary materials/Supplemental file 3.xlsx
- supplementary materials/Supplemental file 4.xlsx
- supplementary materials/Supplemental file 5.xlsx
- supplementary materials/Supplemental file 6.xlsx
- supplementary materials/Supplemental file 7.xlsx
