# Supplementary material for: iTRAQ-based Quantitative Proteomics Analysis Identifies Host Pathways Modulated during Toxoplasma gondii Infection in Swine
Source: Microorganisms. 2020 Apr 5;8(4):518. doi: 10.3390/microorganisms8040518 (PMC7232346; doi:10.3390/microorganisms8040518)
Supplement: Supplementary file 1 [file microorganisms-08-00518-s001.zip › supplementary materials/Supplemental file 2.xlsx]

## Sheet: 6 dpi brain GO enrichment
GO terms	Upregulation protein number	Downregulation protein number	FDR corrected p-value	GO classification
lipid phosphatase activity	2	0	0.047737	Molecular function
toxic substance binding	2	0	0.047737	Molecular function
cytochrome-c oxidase activity	1	2	0.047737	Molecular function
heme-copper terminal oxidase activity	1	2	0.047737	Molecular function
oxidoreductase activity, acting on a heme group of donors, oxygen as acceptor	1	2	0.047737	Molecular function
oxidoreductase activity, acting on a heme group of donors	1	2	0.047737	Molecular function
membrane-bounded vesicle	33	13	3.6068e-09	Cellular component
extracellular exosome	29	12	3.6068e-09	Cellular component
extracellular vesicle	29	12	3.6068e-09	Cellular component
extracellular organelle	29	12	3.6068e-09	Cellular component
extracellular membrane-bounded organelle	29	12	3.6068e-09	Cellular component
vesicle	33	13	5.6398e-09	Cellular component
extracellular region part	34	12	6.1589e-07	Cellular component
extracellular region	37	12	2.4273e-06	Cellular component
cytoplasm	55	25	2.3556e-05	Cellular component
cytoplasmic part	40	21	4.8771e-05	Cellular component
organelle	66	28	0.00019628	Cellular component
membrane-bounded organelle	62	24	0.0004792	Cellular component
adherens junction	5	5	0.0036119	Cellular component
anchoring junction	5	5	0.0045444	Cellular component
cytosolic large ribosomal subunit	0	5	0.0052577	Cellular component
cell junction	6	8	0.0064781	Cellular component
intracellular	66	32	0.01413	Cellular component
focal adhesion	3	5	0.016937	Cellular component
cell-substrate adherens junction	3	5	0.016942	Cellular component
large ribosomal subunit	0	5	0.016942	Cellular component
cell-substrate junction	3	5	0.016945	Cellular component
cytoskeletal part	11	5	0.018183	Cellular component
intracellular organelle part	34	18	0.025986	Cellular component
eukaryotic 43S preinitiation complex	1	1	0.025986	Cellular component
organelle part	35	18	0.025986	Cellular component
cytoskeleton	14	5	0.026395	Cellular component
cell leading edge	4	2	0.026395	Cellular component
translation preinitiation complex	1	1	0.026395	Cellular component
eukaryotic 48S preinitiation complex	1	1	0.026395	Cellular component
intracellular part	63	28	0.026395	Cellular component
non-membrane-bounded organelle	18	14	0.033509	Cellular component
intracellular non-membrane-bounded organelle	18	14	0.033509	Cellular component
eukaryotic translation initiation factor 3 complex	1	1	0.038336	Cellular component
cytosol	9	7	0.038336	Cellular component
recycling endosome	2	2	0.038717	Cellular component
intracellular organelle	55	23	0.046526	Cellular component
trans-Golgi network	4	0	0.047205	Cellular component
cytosolic ribosome	0	5	0.047509	Cellular component
secretory granule	4	1	0.048708	Cellular component

## Sheet: 6 dpi brain KEGG enrichment
Pathways	Upregulation protein number	Downregulation protein number	FDR corrected p-value
Glycerolipid metabolism	5	0	0.00787895
Fatty acid elongation	3	0	0.0142527
Vasopressin-regulated water reabsorption	1	3	0.0176462
Metabolic pathways	24	5	0.0219001
Arachidonic acid metabolism	2	1	0.027399
Parkinson's disease	4	3	0.0289364
Salivary secretion	3	2	0.0347627
Tryptophan metabolism	3	0	0.045235
Valine, leucine and isoleucine degradation	4	1	0.0457449

## Sheet: 18 dpi  brain GO enrichment
GO terms	Upregulation protein number	Downregulation protein number	FDR corrected p-value	GO classification
regulation of localization	38	14	5.2704e-05	Biological process
small GTPase mediated signal transduction	19	1	5.2704e-05	Biological process
regulation of cellular localization	22	9	0.00010269	Biological process
regulation of transport	28	13	0.00012579	Biological process
cellular component assembly	30	13	0.00013499	Biological process
cellular component biogenesis	30	16	0.00015151	Biological process
cellular localization	36	11	0.00046398	Biological process
acidic amino acid transport	4	1	0.00052686	Biological process
L-glutamate transport	4	1	0.00052686	Biological process
regulation of vesicle-mediated transport	12	4	0.00052686	Biological process
cellular macromolecular complex assembly	15	7	0.00052686	Biological process
single-organism cellular localization	19	5	0.00052686	Biological process
localization	68	22	0.00052686	Biological process
establishment of localization	56	21	0.00052686	Biological process
transport	55	20	0.00060376	Biological process
cellular component organization or biogenesis	53	31	0.00079692	Biological process
single-organism localization	50	17	0.00091465	Biological process
organelle localization	10	5	0.00091465	Biological process
cellular component organization	53	28	0.00092579	Biological process
regulation of endopeptidase activity	16	1	0.00092579	Biological process
actin cytoskeleton organization	12	5	0.0010313	Biological process
macromolecular complex subunit organization	28	14	0.0013587	Biological process
dicarboxylic acid transport	5	1	0.0013587	Biological process
establishment of localization in cell	27	11	0.0013587	Biological process
actin filament-based process	12	5	0.0015258	Biological process
actin filament organization	8	3	0.0016024	Biological process
macromolecular complex assembly	19	9	0.0016024	Biological process
vesicle-mediated transport	20	8	0.0016888	Biological process
protein complex subunit organization	22	7	0.0017028	Biological process
regulation of exocytosis	8	2	0.001758	Biological process
regulation of peptidase activity	16	1	0.001758	Biological process
translation	4	14	0.001758	Biological process
regulation of cellular component biogenesis	16	4	0.001758	Biological process
single-organism transport	45	17	0.001758	Biological process
cytoskeleton organization	16	10	0.001758	Biological process
cytokinesis	5	2	0.0020667	Biological process
peptide metabolic process	6	14	0.002261	Biological process
Arp2/3 complex-mediated actin nucleation	4	0	0.0029024	Biological process
peptide biosynthetic process	4	14	0.0029024	Biological process
antigen processing and presentation	8	0	0.0029492	Biological process
amide biosynthetic process	4	15	0.0036644	Biological process
substantia nigra development	3	2	0.0036644	Biological process
establishment of organelle localization	8	4	0.0036644	Biological process
organonitrogen compound metabolic process	18	19	0.0036769	Biological process
tissue homeostasis	6	3	0.0050037	Biological process
positive regulation of cellular component biogenesis	12	1	0.0052016	Biological process
regulation of biological quality	39	14	0.0052016	Biological process
L-glutamate import	2	1	0.0062292	Biological process
organonitrogen compound biosynthetic process	9	17	0.006359	Biological process
immune system process	30	6	0.0063746	Biological process
cellular respiration	5	3	0.0064193	Biological process
protein localization	26	6	0.0064193	Biological process
cellular amide metabolic process	6	15	0.0064193	Biological process
negative regulation of endopeptidase activity	11	1	0.0077999	Biological process
antigen processing and presentation of endogenous peptide antigen	3	0	0.008454	Biological process
antigen processing and presentation of endogenous peptide antigen via MHC class I	3	0	0.008454	Biological process
ribonucleoprotein complex subunit organization	3	7	0.0085897	Biological process
intracellular transport	22	7	0.0091348	Biological process
intracellular signal transduction	30	4	0.0098458	Biological process
regulation of cellular component organization	27	13	0.0098458	Biological process
actin nucleation	4	0	0.0098458	Biological process
cellular protein localization	23	4	0.0098458	Biological process
anatomical structure homeostasis	7	3	0.0098458	Biological process
multicellular organismal homeostasis	7	3	0.010151	Biological process
cellular macromolecule localization	23	4	0.010435	Biological process
electron transport chain	5	1	0.010435	Biological process
homeostasis of number of cells within a tissue	3	1	0.011082	Biological process
single-organism intracellular transport	17	7	0.012131	Biological process
antigen processing and presentation of peptide antigen	5	0	0.012131	Biological process
generation of precursor metabolites and energy	8	3	0.012131	Biological process
positive regulation of cytoskeleton organization	7	1	0.012131	Biological process
negative regulation of peptidase activity	11	1	0.012348	Biological process
ribonucleoside triphosphate metabolic process	7	2	0.012348	Biological process
antigen processing and presentation of endogenous antigen	3	0	0.013253	Biological process
organelle organization	32	19	0.013253	Biological process
cytoplasmic translation	0	5	0.013868	Biological process
ribosomal large subunit biogenesis	1	4	0.013868	Biological process
positive regulation of transport	15	3	0.013868	Biological process
regulation of protein localization	14	5	0.014065	Biological process
regulation of secretion	13	3	0.01581	Biological process
cellular protein complex assembly	11	0	0.016313	Biological process
L-glutamate transmembrane transport	3	0	0.016313	Biological process
Rab protein signal transduction	6	0	0.016313	Biological process
regulation of actin filament polymerization	6	1	0.016983	Biological process
regulation of actin filament-based process	10	1	0.01707	Biological process
ribonucleoprotein complex assembly	3	6	0.019295	Biological process
regulation of cytoskeleton organization	11	2	0.019818	Biological process
regulation of secretion by cell	12	3	0.020011	Biological process
chromosome movement towards spindle pole	2	0	0.020796	Biological process
meiotic chromosome movement towards spindle pole	2	0	0.020796	Biological process
apolipoprotein A-I-mediated signaling pathway	1	1	0.020796	Biological process
negative regulation of neuron death	7	0	0.020796	Biological process
intermediate filament cytoskeleton organization	0	4	0.020796	Biological process
ribonucleoside triphosphate biosynthetic process	3	2	0.020796	Biological process
neural nucleus development	3	2	0.020796	Biological process
regulation of actin cytoskeleton organization	9	1	0.021596	Biological process
regulation of cellular component movement	13	4	0.021596	Biological process
nucleoside triphosphate metabolic process	7	2	0.021922	Biological process
respiratory electron transport chain	4	1	0.021922	Biological process
intermediate filament-based process	0	4	0.022313	Biological process
vesicle transport along microtubule	2	1	0.022632	Biological process
negative regulation of proteolysis	12	1	0.022632	Biological process
regulation of protein complex assembly	10	1	0.022984	Biological process
regulation of actin polymerization or depolymerization	6	1	0.024361	Biological process
regulation of actin filament length	6	1	0.024361	Biological process
negative regulation of cell death	16	3	0.024361	Biological process
protein transport	16	5	0.024803	Biological process
regulation of neurotransmitter levels	4	3	0.025163	Biological process
peptide transport	4	1	0.02606	Biological process
cytoskeleton-dependent cytokinesis	3	1	0.026287	Biological process
innate immune response	11	1	0.027633	Biological process
positive regulation of actin filament polymerization	5	0	0.027633	Biological process
antigen processing and presentation of peptide antigen via MHC class I	4	0	0.028924	Biological process
negative regulation of programmed cell death	15	3	0.029121	Biological process
regulation of cell migration	12	3	0.029121	Biological process
localization within membrane	3	0	0.030253	Biological process
regulation of proteolysis	18	1	0.030253	Biological process
regulation of cellular protein localization	8	4	0.030253	Biological process
response to hydrogen peroxide	2	2	0.030253	Biological process
purine ribonucleoside triphosphate metabolic process	7	1	0.030253	Biological process
response to stress	36	10	0.030253	Biological process
hair follicle placode formation	2	0	0.030253	Biological process
interleukin-8 secretion	2	0	0.030253	Biological process
detection of mechanical stimulus involved in sensory perception of pain	1	1	0.030253	Biological process
regulation of intracellular transport	9	4	0.030253	Biological process
cell division	6	2	0.032056	Biological process
regulation of protein polymerization	6	1	0.032549	Biological process
regulation of intracellular signal transduction	23	7	0.03268	Biological process
homeostasis of number of cells	6	2	0.03268	Biological process
positive regulation of protein complex assembly	7	0	0.033423	Biological process
energy derivation by oxidation of organic compounds	5	3	0.033577	Biological process
positive regulation of peptide secretion	4	0	0.034539	Biological process
negative regulation of transport	8	3	0.034539	Biological process
nucleoside triphosphate biosynthetic process	3	2	0.034539	Biological process
purine nucleoside triphosphate metabolic process	7	1	0.034915	Biological process
response to inorganic substance	4	4	0.034915	Biological process
modulation of synaptic transmission	5	3	0.034915	Biological process
translational initiation	2	3	0.036172	Biological process
regulation of I-kappaB kinase/NF-kappaB signaling	8	1	0.036642	Biological process
regulation of cell motility	12	3	0.036857	Biological process
homeostatic process	17	8	0.036857	Biological process
regulation of long-term neuronal synaptic plasticity	2	1	0.036857	Biological process
regulation of cell communication	32	15	0.038288	Biological process
cytoplasmic transport	13	2	0.039974	Biological process
negative regulation of hydrolase activity	12	1	0.040171	Biological process
intracellular protein transport	13	4	0.040892	Biological process
nuclear migration	1	1	0.040892	Biological process
aspartate transport	2	0	0.040892	Biological process
positive regulation of protein polymerization	5	0	0.040892	Biological process
midbrain development	3	2	0.040892	Biological process
formation of translation preinitiation complex	1	2	0.040892	Biological process
regulation of synaptic transmission, GABAergic	2	1	0.040892	Biological process
single organism cell adhesion	12	2	0.041452	Biological process
ribonucleoprotein complex biogenesis	3	9	0.043233	Biological process
cell-substrate adhesion	6	1	0.044877	Biological process
Ras protein signal transduction	8	0	0.045675	Biological process
L-amino acid import	2	1	0.046232	Biological process
amino acid import	2	1	0.046232	Biological process
negative regulation of protein metabolic process	18	4	0.046753	Biological process
negative regulation of apoptotic process	14	3	0.046753	Biological process
amide transport	4	1	0.047391	Biological process
protein complex biogenesis	15	3	0.047979	Biological process
protein complex assembly	15	3	0.047979	Biological process
protein polymerization	5	0	0.049708	Biological process
establishment of protein localization	16	5	0.049771	Biological process
GTP binding	21	4	1.6745e-07	Molecular function
guanyl ribonucleotide binding	21	4	1.9268e-07	Molecular function
guanyl nucleotide binding	21	4	1.9268e-07	Molecular function
structural molecule activity	7	21	1.337e-06	Molecular function
actin filament binding	7	3	0.00050495	Molecular function
RNA binding	15	25	0.00051997	Molecular function
small molecule binding	43	22	0.00054228	Molecular function
serine-type endopeptidase inhibitor activity	8	1	0.00070701	Molecular function
cytoskeletal protein binding	14	10	0.0016534	Molecular function
structural constituent of cytoskeleton	5	1	0.0016534	Molecular function
anion binding	41	21	0.0018668	Molecular function
poly(A) RNA binding	12	18	0.0034038	Molecular function
endopeptidase regulator activity	10	1	0.004509	Molecular function
peptidase regulator activity	11	1	0.0050518	Molecular function
GTPase activity	12	0	0.0051108	Molecular function
nucleotide binding	37	20	0.0051108	Molecular function
nucleoside phosphate binding	37	20	0.0051108	Molecular function
protein binding	61	31	0.0057746	Molecular function
aminoacylase activity	0	2	0.0060006	Molecular function
purine ribonucleoside triphosphate binding	33	14	0.007117	Molecular function
dicarboxylic acid transmembrane transporter activity	4	0	0.007117	Molecular function
purine ribonucleoside binding	33	14	0.007117	Molecular function
purine nucleoside binding	33	14	0.007117	Molecular function
GTP-dependent protein binding	3	0	0.007117	Molecular function
ribonucleoside binding	33	14	0.007117	Molecular function
GDP binding	5	0	0.0071302	Molecular function
nucleoside binding	33	14	0.0071302	Molecular function
endopeptidase inhibitor activity	9	1	0.0077784	Molecular function
purine ribonucleotide binding	33	14	0.0077784	Molecular function
acidic amino acid transmembrane transporter activity	3	0	0.0077784	Molecular function
L-glutamate transmembrane transporter activity	3	0	0.0077784	Molecular function
purine nucleotide binding	33	14	0.0078467	Molecular function
ribonucleotide binding	33	14	0.0081226	Molecular function
translation initiation factor activity	2	3	0.0084921	Molecular function
carbohydrate derivative binding	35	16	0.010572	Molecular function
peptidase inhibitor activity	9	1	0.012007	Molecular function
structural constituent of ribosome	1	10	0.012007	Molecular function
translation factor activity, RNA binding	2	4	0.012181	Molecular function
transporter activity	25	9	0.01257	Molecular function
peptide-transporting ATPase activity	2	0	0.016786	Molecular function
syntaxin binding	3	2	0.030167	Molecular function
substrate-specific transmembrane transporter activity	20	5	0.030167	Molecular function
SH2 domain binding	3	0	0.030167	Molecular function
actin binding	7	5	0.030167	Molecular function
transmembrane transporter activity	22	5	0.033786	Molecular function
calcium-transporting ATPase activity	3	0	0.04365	Molecular function
identical protein binding	11	10	0.044156	Molecular function
RAGE receptor binding	2	0	0.047611	Molecular function
ion transmembrane transporter activity	18	5	0.049141	Molecular function
membrane-bounded vesicle	75	38	1.3532e-30	Cellular component
vesicle	75	38	1.2828e-29	Cellular component
extracellular vesicle	64	31	6.7421e-26	Cellular component
extracellular exosome	64	31	6.7421e-26	Cellular component
extracellular organelle	64	31	6.7421e-26	Cellular component
extracellular membrane-bounded organelle	64	31	6.7421e-26	Cellular component
extracellular region part	72	33	1.2339e-19	Cellular component
extracellular region	75	34	7.9115e-17	Cellular component
cytoplasmic part	86	53	7.1704e-16	Cellular component
cytoplasm	107	69	9.1982e-16	Cellular component
focal adhesion	18	8	9.4193e-12	Cellular component
cell-substrate adherens junction	18	8	1.1865e-11	Cellular component
cell-substrate junction	18	8	1.3852e-11	Cellular component
membrane-bounded organelle	119	66	4.7612e-11	Cellular component
adherens junction	18	9	5.1024e-11	Cellular component
anchoring junction	18	9	1.1406e-10	Cellular component
cell junction	26	11	2.0969e-10	Cellular component
neuron part	21	15	4.7593e-10	Cellular component
organelle	121	75	6.143e-10	Cellular component
organelle membrane	43	12	1.7844e-09	Cellular component
myelin sheath	8	8	4.904e-09	Cellular component
organelle part	78	47	7.4204e-09	Cellular component
intracellular organelle part	75	46	2.6957e-08	Cellular component
neuron projection	16	10	6.0842e-08	Cellular component
cytoplasmic membrane-bounded vesicle	21	7	1.1975e-07	Cellular component
cell projection	25	14	6.1569e-07	Cellular component
cytoplasmic vesicle	21	7	1.2467e-06	Cellular component
intracellular part	117	79	1.5037e-06	Cellular component
mitochondrion	33	11	7.7044e-06	Cellular component
intracellular organelle	106	64	9.0598e-06	Cellular component
synaptic vesicle	8	2	1.0543e-05	Cellular component
macromolecular complex	51	45	1.3499e-05	Cellular component
cell leading edge	10	4	1.5107e-05	Cellular component
intracellular	122	81	1.8168e-05	Cellular component
cytosolic large ribosomal subunit	1	8	2.9936e-05	Cellular component
presynapse	8	2	3.9099e-05	Cellular component
mitochondrial inner membrane	16	0	4.1133e-05	Cellular component
neurofilament	0	4	6.9352e-05	Cellular component
endosome membrane	9	2	6.9352e-05	Cellular component
synapse part	11	5	8.2215e-05	Cellular component
endosomal part	9	2	0.00013895	Cellular component
synapse	13	6	0.00014783	Cellular component
organelle inner membrane	16	0	0.0001549	Cellular component
Arp2/3 protein complex	4	0	0.0001549	Cellular component
synaptic vesicle membrane	4	1	0.00015515	Cellular component
bounding membrane of organelle	24	9	0.00017527	Cellular component
membrane	108	40	0.00019064	Cellular component
mitochondrial membrane	18	0	0.00020622	Cellular component
phagocytic cup	4	0	0.00020622	Cellular component
cytosol	17	17	0.00023067	Cellular component
cytosolic ribosome	2	9	0.00024757	Cellular component
intermediate filament cytoskeleton	1	9	0.0002992	Cellular component
large ribosomal subunit	1	8	0.00031077	Cellular component
membrane protein complex	24	6	0.00032635	Cellular component
protein complex	46	33	0.00033265	Cellular component
oxidoreductase complex	6	2	0.00034247	Cellular component
cytoskeletal part	14	17	0.00035406	Cellular component
intracellular membrane-bounded organelle	96	51	0.00036594	Cellular component
inner mitochondrial membrane protein complex	8	0	0.00038392	Cellular component
whole membrane	21	11	0.00038594	Cellular component
mitochondrial envelope	18	0	0.00039787	Cellular component
intermediate filament	0	8	0.00073299	Cellular component
actin cytoskeleton	9	6	0.0009014	Cellular component
mitochondrial part	19	1	0.0011955	Cellular component
mitochondrial protein complex	8	0	0.0012191	Cellular component
cytosolic part	4	9	0.0014918	Cellular component
cytoplasmic vesicle part	7	3	0.0015211	Cellular component
TAP complex	2	0	0.0015421	Cellular component
paranode region of axon	0	3	0.0017024	Cellular component
envelope	19	3	0.0017024	Cellular component
organelle envelope	19	3	0.0017024	Cellular component
ribosomal subunit	2	9	0.0017621	Cellular component
non-membrane-bounded organelle	27	36	0.0018736	Cellular component
intracellular non-membrane-bounded organelle	27	36	0.0018736	Cellular component
cell part	135	91	0.0019228	Cellular component
ribonucleoprotein complex	7	15	0.0031345	Cellular component
lamellipodium	5	2	0.0036429	Cellular component
endosome	13	3	0.0036429	Cellular component
cell projection part	7	9	0.0037833	Cellular component
cell	135	91	0.0037991	Cellular component
MHC class I peptide loading complex	2	0	0.0037991	Cellular component
proteasome activator complex	2	0	0.0037991	Cellular component
early endosome	6	2	0.0042674	Cellular component
filopodium	2	3	0.0043505	Cellular component
mitochondrial membrane part	8	0	0.0053235	Cellular component
blood microparticle	4	2	0.0054137	Cellular component
cytoskeleton	17	17	0.0059298	Cellular component
respiratory chain	6	0	0.0064641	Cellular component
cell-cell junction	11	1	0.0070734	Cellular component
neuromuscular junction	4	0	0.0072579	Cellular component
cell projection membrane	4	3	0.0072579	Cellular component
leading edge membrane	3	2	0.0073183	Cellular component
endomembrane system	36	13	0.0073277	Cellular component
ruffle membrane	2	2	0.0078036	Cellular component
ribosome	2	10	0.0078793	Cellular component
respiratory chain complex	5	0	0.0087774	Cellular component
mitochondrial respiratory chain	5	0	0.0087774	Cellular component
endocytic vesicle	4	2	0.0094942	Cellular component
U7 snRNP	1	1	0.010285	Cellular component
extracellular space	20	6	0.015194	Cellular component
axon	4	4	0.016936	Cellular component
endoplasmic reticulum	17	6	0.01914	Cellular component
microvillus membrane	1	1	0.019971	Cellular component
neurofibrillary tangle	0	2	0.019971	Cellular component
pICln-Sm protein complex	1	1	0.019971	Cellular component
neuronal cell body	5	2	0.021011	Cellular component
somatodendritic compartment	7	3	0.021914	Cellular component
fibrinogen complex	2	0	0.025637	Cellular component
contractile fiber part	4	2	0.030631	Cellular component
main axon	0	3	0.031094	Cellular component
cortical actin cytoskeleton	2	1	0.031094	Cellular component
actin filament	4	0	0.031094	Cellular component
U2 snRNP	1	1	0.031198	Cellular component
ruffle	3	2	0.032575	Cellular component
plasma membrane region	9	5	0.033124	Cellular component
eukaryotic 43S preinitiation complex	1	1	0.0373	Cellular component
methylosome	1	1	0.0373	Cellular component
myofibril	4	2	0.041985	Cellular component
cell body	5	2	0.04347	Cellular component
translation preinitiation complex	1	1	0.043655	Cellular component
eukaryotic 48S preinitiation complex	1	1	0.043655	Cellular component
Z disc	3	1	0.044305	Cellular component
cell cortex	4	2	0.048306	Cellular component
precatalytic spliceosome	1	1	0.049821	Cellular component
U4 snRNP	1	1	0.049821	Cellular component
U5 snRNP	1	1	0.049821	Cellular component

## Sheet: 18 dpi  brain KEGG enrichment
Pathways	Upregulation protein number	Downregulation protein number	FDR corrected p-value
Ribosome	3	12	0.000440305
Antigen processing and presentation	8	0	0.00143693
Complement and coagulation cascades	7	1	0.00181015
Parkinson's disease	13	1	0.0020675
Staphylococcus aureus infection	6	1	0.0021002
Leishmaniasis	8	0	0.00225595
Systemic lupus erythematosus	6	2	0.0027836
Legionellosis	6	2	0.0027836
Oxidative phosphorylation	13	1	0.00281458
Phagosome	13	3	0.00312929
Alzheimer's disease	15	2	0.00689025
Viral myocarditis	7	3	0.00908503
Huntington's disease	16	0	0.0117858
Arginine and proline metabolism	5	2	0.017605
Primary immunodeficiency	3	0	0.0187501
Glutathione metabolism	5	2	0.0233424
Tight junction	11	4	0.0302306
Asthma	2	0	0.03176
Intestinal immune network for IgA production	2	0	0.03176
Autoimmune thyroid disease	3	0	0.0358212
Allograft rejection	3	0	0.0358212
Dilated cardiomyopathy	4	6	0.0463264
