# Supplementary material for: iTRAQ-based Quantitative Proteomics Analysis Identifies Host Pathways Modulated during Toxoplasma gondii Infection in Swine
Source: Microorganisms. 2020 Apr 5;8(4):518. doi: 10.3390/microorganisms8040518 (PMC7232346; doi:10.3390/microorganisms8040518)
Supplement: Supplementary file 1 [file microorganisms-08-00518-s001.zip › supplementary materials/Supplemental file 3.xlsx]

## Sheet: 6 dpi liver GO enrichment
GO terms	Upregulation protein number	Downregulation protein number	FDR corrected p-value	GO classification
extracellular vesicle	40	72	6.3881e-32	Cellular component
extracellular exosome	40	72	6.3881e-32	Cellular component
extracellular organelle	40	72	6.3881e-32	Cellular component
extracellular membrane-bounded organelle	40	72	6.3881e-32	Cellular component
membrane-bounded vesicle	41	75	5.3932e-27	Cellular component
cytoplasmic part	50	126	5.3932e-27	Cellular component
mitochondrion	17	69	1.3877e-26	Cellular component
vesicle	41	76	1.6448e-26	Cellular component
cytoplasm	65	146	4.9277e-23	Cellular component
organelle inner membrane	2	38	2.3775e-22	Cellular component
mitochondrial inner membrane	2	36	2.8755e-22	Cellular component
extracellular region part	42	76	1.03e-21	Cellular component
extracellular region	49	78	7.7553e-21	Cellular component
organelle	68	174	7.3565e-20	Cellular component
membrane-bounded organelle	68	156	2.378e-18	Cellular component
mitochondrial membrane	2	37	6.9298e-18	Cellular component
mitochondrial envelope	2	38	9.8068e-18	Cellular component
mitochondrial part	4	41	1.2227e-17	Cellular component
inner mitochondrial membrane protein complex	0	21	2.5293e-17	Cellular component
mitochondrial protein complex	0	22	7.277e-17	Cellular component
envelope	4	43	3.764e-16	Cellular component
organelle envelope	4	43	3.764e-16	Cellular component
mitochondrial membrane part	0	23	1.6423e-15	Cellular component
respiratory chain	0	17	3.4098e-13	Cellular component
respiratory chain complex	0	14	1.3076e-11	Cellular component
mitochondrial respiratory chain	0	14	1.3076e-11	Cellular component
oxidoreductase complex	0	16	1.6212e-11	Cellular component
organelle membrane	11	52	5.2278e-11	Cellular component
intracellular part	72	161	1.1207e-10	Cellular component
anchoring junction	4	24	1.7749e-10	Cellular component
intracellular organelle	56	148	1.3851e-09	Cellular component
sarcomere	0	15	2.0253e-09	Cellular component
adherens junction	4	22	2.0253e-09	Cellular component
myelin sheath	1	16	2.1022e-09	Cellular component
respiratory chain complex I	0	10	6.0614e-09	Cellular component
mitochondrial respiratory chain complex I	0	10	6.0614e-09	Cellular component
NADH dehydrogenase complex	0	10	6.0614e-09	Cellular component
contractile fiber part	0	15	7.7326e-09	Cellular component
focal adhesion	4	19	8.2425e-09	Cellular component
cell-substrate adherens junction	4	19	1.0532e-08	Cellular component
cell-substrate junction	4	19	1.2547e-08	Cellular component
membrane protein complex	12	31	1.4731e-08	Cellular component
myofibril	0	15	2.3032e-08	Cellular component
intracellular	73	165	3.2439e-08	Cellular component
organelle part	30	106	4.8954e-08	Cellular component
contractile fiber	0	15	6.4728e-08	Cellular component
intracellular membrane-bounded organelle	53	125	3.8565e-07	Cellular component
cell junction	5	27	1.6617e-06	Cellular component
intracellular organelle part	30	98	1.6617e-06	Cellular component
I band	0	10	1.7626e-06	Cellular component
intercalated disc	0	7	4.6098e-06	Cellular component
cell-cell contact zone	0	7	2.4773e-05	Cellular component
proton-transporting two-sector ATPase complex, proton-transporting domain	1	5	2.4773e-05	Cellular component
proton-transporting ATP synthase complex, coupling factor F(o)	0	5	2.8261e-05	Cellular component
Z disc	0	8	4.4574e-05	Cellular component
mitochondrial proton-transporting ATP synthase complex, coupling factor F(o)	0	4	7.3266e-05	Cellular component
cytochrome complex	0	5	7.3266e-05	Cellular component
mitochondrial proton-transporting ATP synthase complex	0	5	0.00012672	Cellular component
macromolecular complex	25	77	0.00016841	Cellular component
proton-transporting ATP synthase complex	0	5	0.00031767	Cellular component
actin cytoskeleton	2	15	0.00032813	Cellular component
mitochondrial respiratory chain complex III	0	3	0.00032813	Cellular component
sarcolemma	1	6	0.00056753	Cellular component
actomyosin	0	6	0.00062416	Cellular component
protein complex	20	66	0.0010168	Cellular component
respiratory chain complex III	0	3	0.0010519	Cellular component
fibrinogen complex	0	3	0.0016372	Cellular component
integrin alphaL-beta2 complex	2	0	0.0018242	Cellular component
proton-transporting two-sector ATPase complex	1	5	0.0018385	Cellular component
blood microparticle	2	5	0.0018563	Cellular component
stress fiber	0	5	0.0022998	Cellular component
actin filament bundle	0	5	0.0036896	Cellular component
A band	0	3	0.0072064	Cellular component
extracellular space	9	21	0.0076159	Cellular component
paraspeckles	0	2	0.0097028	Cellular component
membrane	41	116	0.010712	Cellular component
cell part	81	173	0.014159	Cellular component
desmosome	0	3	0.014991	Cellular component
M band	0	2	0.014991	Cellular component
spectrin-associated cytoskeleton	0	2	0.014991	Cellular component
cell	81	174	0.016188	Cellular component
cytosolic ribosome	1	7	0.031662	Cellular component
non-membrane-bounded organelle	13	51	0.032528	Cellular component
intracellular non-membrane-bounded organelle	13	51	0.032528	Cellular component
cortical cytoskeleton	0	4	0.032797	Cellular component
cytosol	12	17	0.045642	Cellular component
cornified envelope	1	1	0.04745	Cellular component
oxidoreductase activity	10	29	5.3232e-06	Molecular function
oxidoreductase activity, acting on NAD(P)H	0	12	6.7431e-06	Molecular function
NADH dehydrogenase activity	0	7	7.5006e-05	Molecular function
oxidoreductase activity, acting on NAD(P)H, quinone or similar compound as acceptor	0	7	0.00011631	Molecular function
electron carrier activity	0	10	0.00016867	Molecular function
cytochrome-c oxidase activity	0	6	0.00017799	Molecular function
heme-copper terminal oxidase activity	0	6	0.00017799	Molecular function
oxidoreductase activity, acting on a heme group of donors, oxygen as acceptor	0	6	0.00017799	Molecular function
oxidoreductase activity, acting on a heme group of donors	0	6	0.00017799	Molecular function
structural molecule activity	3	23	0.00017799	Molecular function
NADH dehydrogenase (ubiquinone) activity	0	6	0.00017799	Molecular function
NADH dehydrogenase (quinone) activity	0	6	0.00017799	Molecular function
catalytic activity	51	89	0.00024883	Molecular function
chaperone binding	4	3	0.00027266	Molecular function
hydrogen ion transmembrane transporter activity	1	9	0.00035672	Molecular function
cofactor binding	3	12	0.00093444	Molecular function
protein binding, bridging	1	6	0.0013473	Molecular function
glutathione transferase activity	3	2	0.0017106	Molecular function
cell adhesion molecule binding	2	8	0.0021114	Molecular function
protein binding	31	75	0.0034636	Molecular function
cytoskeletal protein binding	3	22	0.0037193	Molecular function
binding, bridging	1	6	0.0048426	Molecular function
magnesium ion binding	3	8	0.0063415	Molecular function
MHC class II protein complex binding	0	3	0.0063415	Molecular function
ICAM-3 receptor activity	2	0	0.0065677	Molecular function
phospholipase A2 inhibitor activity	1	1	0.0065677	Molecular function
2'-5'-oligoadenylate synthetase activity	2	0	0.0065677	Molecular function
MHC protein complex binding	0	3	0.0080545	Molecular function
calcium-dependent protein binding	1	4	0.0095382	Molecular function
identical protein binding	7	19	0.01123	Molecular function
actin filament binding	2	6	0.011726	Molecular function
disulfide oxidoreductase activity	4	0	0.014125	Molecular function
oxidoreductase activity, acting on a sulfur group of donors	4	1	0.014515	Molecular function
protein complex binding	3	21	0.014515	Molecular function
myosin heavy chain binding	0	2	0.014617	Molecular function
glycogen phosphorylase activity	0	2	0.014617	Molecular function
structural constituent of muscle	0	3	0.015391	Molecular function
protein homodimerization activity	4	13	0.025654	Molecular function
toxic substance binding	1	1	0.026025	Molecular function
phospholipase inhibitor activity	1	1	0.026025	Molecular function
transferase activity, transferring alkyl or aryl (other than methyl) groups	3	2	0.027904	Molecular function
poly(A) RNA binding	8	21	0.030734	Molecular function
antioxidant activity	4	2	0.032973	Molecular function
isocitrate dehydrogenase (NAD+) activity	0	2	0.034214	Molecular function
CoA-ligase activity	0	2	0.034214	Molecular function
fructokinase activity	1	1	0.034214	Molecular function
transferase activity, transferring acyl groups, acyl groups converted into alkyl on transfer	0	2	0.034214	Molecular function
aromatase activity	0	2	0.034214	Molecular function
mannokinase activity	1	1	0.034214	Molecular function
phosphorylase activity	0	2	0.034214	Molecular function
coenzyme binding	1	8	0.034214	Molecular function
ATPase regulator activity	2	1	0.037766	Molecular function
pyridoxal phosphate binding	2	3	0.042666	Molecular function
protein disulfide oxidoreductase activity	3	0	0.042666	Molecular function
unfolded protein binding	3	2	0.044621	Molecular function
ammonia-lyase activity	2	0	0.044675	Molecular function
glucokinase activity	1	1	0.044675	Molecular function
small molecule metabolic process	22	41	4.829e-13	Biological process
ATP metabolic process	2	18	3.5138e-11	Biological process
purine ribonucleoside monophosphate metabolic process	3	18	7.3131e-11	Biological process
purine nucleoside monophosphate metabolic process	3	18	7.3131e-11	Biological process
purine ribonucleoside triphosphate metabolic process	2	18	7.6619e-11	Biological process
ribonucleoside triphosphate metabolic process	2	18	7.6619e-11	Biological process
ribonucleoside monophosphate metabolic process	3	18	7.6619e-11	Biological process
nucleoside triphosphate metabolic process	3	18	7.6619e-11	Biological process
purine nucleoside triphosphate metabolic process	2	18	9.432e-11	Biological process
nucleoside monophosphate metabolic process	3	18	1.7546e-10	Biological process
purine nucleoside metabolic process	3	19	2.6486e-10	Biological process
oxidation-reduction process	10	38	8.0342e-10	Biological process
generation of precursor metabolites and energy	1	21	8.0342e-10	Biological process
purine nucleotide metabolic process	5	18	1.0401e-09	Biological process
purine ribonucleoside metabolic process	3	18	1.3115e-09	Biological process
nucleoside metabolic process	3	19	1.6371e-09	Biological process
organonitrogen compound metabolic process	18	38	1.7599e-09	Biological process
purine-containing compound metabolic process	5	19	1.7599e-09	Biological process
nucleotide metabolic process	7	21	2.3214e-09	Biological process
ribonucleoside metabolic process	3	18	3.0453e-09	Biological process
glycosyl compound metabolic process	3	19	3.2416e-09	Biological process
nucleoside phosphate metabolic process	7	21	3.9304e-09	Biological process
nucleobase-containing small molecule metabolic process	7	22	8.2122e-09	Biological process
purine ribonucleotide metabolic process	3	18	1.3048e-08	Biological process
ribonucleotide metabolic process	3	18	2.1967e-08	Biological process
ribose phosphate metabolic process	3	18	4.904e-08	Biological process
single-organism metabolic process	30	69	1.7218e-07	Biological process
cellular respiration	0	13	8.1884e-07	Biological process
energy derivation by oxidation of organic compounds	0	15	1.6309e-06	Biological process
organophosphate metabolic process	9	23	2.0851e-06	Biological process
myofibril assembly	0	8	4.0448e-06	Biological process
ATP synthesis coupled electron transport	0	8	4.0448e-06	Biological process
metabolic process	65	122	5.5836e-06	Biological process
cardiac muscle contraction	0	7	7.2839e-06	Biological process
heart contraction	0	8	7.5454e-06	Biological process
oxidative phosphorylation	0	8	9.165e-06	Biological process
mitochondrial ATP synthesis coupled electron transport	0	7	1.5827e-05	Biological process
heart process	0	8	2.4033e-05	Biological process
electron transport chain	0	9	3.9224e-05	Biological process
respiratory electron transport chain	0	8	7.5906e-05	Biological process
protein complex subunit organization	8	26	7.5906e-05	Biological process
cofactor metabolic process	2	13	0.00010407	Biological process
hydrogen ion transmembrane transport	1	10	0.00011979	Biological process
aerobic respiration	0	8	0.00012246	Biological process
ADP metabolic process	3	5	0.00012246	Biological process
actomyosin structure organization	0	8	0.00012246	Biological process
striated muscle contraction	0	7	0.00016666	Biological process
purine ribonucleoside diphosphate metabolic process	3	5	0.00020047	Biological process
purine nucleoside diphosphate metabolic process	3	5	0.00020047	Biological process
ribonucleoside diphosphate metabolic process	3	5	0.00022417	Biological process
actin filament-based process	3	16	0.00022626	Biological process
proton transport	1	11	0.00032977	Biological process
hydrogen transport	1	11	0.00034599	Biological process
nucleoside diphosphate metabolic process	4	5	0.00041046	Biological process
striated muscle cell development	0	9	0.00041046	Biological process
nucleoside diphosphate phosphorylation	3	5	0.00041958	Biological process
actin cytoskeleton organization	3	15	0.00042167	Biological process
oxidoreduction coenzyme metabolic process	1	8	0.00062303	Biological process
heterotypic cell-cell adhesion	1	4	0.00075903	Biological process
carboxylic acid metabolic process	8	18	0.00083336	Biological process
cardiac myofibril assembly	0	4	0.00085765	Biological process
single-organism carbohydrate catabolic process	1	7	0.00090447	Biological process
muscle cell development	0	9	0.001222	Biological process
muscle contraction	0	9	0.001222	Biological process
pyruvate metabolic process	1	6	0.0013573	Biological process
single-organism catabolic process	10	13	0.0014658	Biological process
carbohydrate catabolic process	1	7	0.0014963	Biological process
actin filament organization	2	9	0.0015389	Biological process
bundle of His cell-Purkinje myocyte adhesion involved in cell communication	0	3	0.0015389	Biological process
mitochondrial electron transport, ubiquinol to cytochrome c	0	4	0.0015389	Biological process
regulation of blood coagulation	4	3	0.0015389	Biological process
regulation of hemostasis	4	3	0.0015389	Biological process
nucleotide phosphorylation	3	5	0.0018007	Biological process
single organismal cell-cell adhesion	6	12	0.0018246	Biological process
muscle structure development	1	15	0.0018708	Biological process
oxoacid metabolic process	8	18	0.0022109	Biological process
regulation of coagulation	4	3	0.0022109	Biological process
muscle cell differentiation	1	11	0.0024682	Biological process
striated muscle cell differentiation	0	10	0.0025277	Biological process
nucleotide biosynthetic process	5	7	0.0025277	Biological process
cardiac muscle tissue morphogenesis	0	6	0.0025283	Biological process
cardiac muscle cell-cardiac muscle cell adhesion	0	3	0.0025614	Biological process
desmosome organization	0	3	0.0025614	Biological process
organic acid metabolic process	8	18	0.0027517	Biological process
nucleoside phosphate biosynthetic process	5	7	0.0027517	Biological process
glycolytic process	1	5	0.0030218	Biological process
ATP generation from ADP	1	5	0.0030218	Biological process
single organism cell adhesion	6	12	0.0031122	Biological process
cardiac muscle tissue development	0	9	0.0032707	Biological process
coenzyme metabolic process	1	10	0.0035446	Biological process
cellular ketone metabolic process	1	4	0.0036082	Biological process
bundle of His cell to Purkinje myocyte communication	0	3	0.0039535	Biological process
regulation of ventricular cardiac muscle cell action potential	0	3	0.0039535	Biological process
muscle tissue morphogenesis	0	6	0.0044482	Biological process
innate immune response in mucosa	3	0	0.0061196	Biological process
tricarboxylic acid cycle	0	5	0.0068298	Biological process
ATP biosynthetic process	0	5	0.0068298	Biological process
muscle system process	0	9	0.0068298	Biological process
detection of muscle stretch	0	2	0.0068298	Biological process
myosin filament assembly	0	2	0.0068298	Biological process
myosin filament organization	0	2	0.0068298	Biological process
coagulation	2	6	0.0068298	Biological process
blood coagulation	2	6	0.0068298	Biological process
muscle organ morphogenesis	0	6	0.007422	Biological process
citrate metabolic process	0	5	0.007422	Biological process
hemostasis	2	6	0.0075614	Biological process
pyridine nucleotide metabolic process	1	6	0.0077711	Biological process
nicotinamide nucleotide metabolic process	1	6	0.0077711	Biological process
regulation of cardiac muscle cell action potential involved in regulation of contraction	0	3	0.0079064	Biological process
cell adhesion	6	20	0.0084248	Biological process
nucleoside triphosphate biosynthetic process	1	5	0.0084762	Biological process
cytoskeleton organization	4	21	0.0085257	Biological process
biological adhesion	6	20	0.0085257	Biological process
homeostatic process	11	18	0.009339	Biological process
regulation of wound healing	4	3	0.010544	Biological process
regulation of cardiac muscle contraction	0	5	0.010967	Biological process
chemical homeostasis	8	13	0.011025	Biological process
pyridine-containing compound metabolic process	1	6	0.011025	Biological process
purine ribonucleoside monophosphate biosynthetic process	1	5	0.011214	Biological process
purine nucleoside monophosphate biosynthetic process	1	5	0.011214	Biological process
ventricular cardiac muscle tissue development	0	5	0.011782	Biological process
cell-cell adhesion	6	13	0.012644	Biological process
cellular homeostasis	6	11	0.012674	Biological process
tricarboxylic acid metabolic process	0	5	0.012842	Biological process
mitochondrial electron transport, NADH to ubiquinone	0	3	0.013122	Biological process
regulation of cardiac muscle cell action potential	0	3	0.013122	Biological process
organophosphate biosynthetic process	5	9	0.013805	Biological process
carbohydrate derivative metabolic process	5	19	0.015542	Biological process
negative regulation of endothelial cell chemotaxis	0	2	0.016068	Biological process
heart development	0	14	0.016402	Biological process
defense response to fungus	2	1	0.016402	Biological process
retinol metabolic process	1	2	0.016402	Biological process
purine ribonucleoside triphosphate biosynthetic process	0	5	0.016402	Biological process
regulation of biological quality	20	34	0.016966	Biological process
purine nucleotide biosynthetic process	3	5	0.016966	Biological process
innate immune response	10	3	0.017039	Biological process
ribonucleoside monophosphate biosynthetic process	1	5	0.017279	Biological process
purine nucleoside triphosphate biosynthetic process	0	5	0.017463	Biological process
localization	26	62	0.018498	Biological process
regulation of ATPase activity	2	2	0.018742	Biological process
regulation of striated muscle contraction	0	5	0.018834	Biological process
response to wounding	4	7	0.019116	Biological process
organ or tissue specific immune response	3	0	0.019438	Biological process
mucosal immune response	3	0	0.019438	Biological process
catabolic process	16	18	0.019606	Biological process
monocarboxylic acid metabolic process	3	11	0.019809	Biological process
ribonucleoside triphosphate biosynthetic process	0	5	0.019861	Biological process
energy coupled proton transport, down electrochemical gradient	0	4	0.020175	Biological process
ATP synthesis coupled proton transport	0	4	0.020175	Biological process
wound healing	3	7	0.020488	Biological process
regulation of heart contraction	0	7	0.021016	Biological process
nucleoside monophosphate biosynthetic process	1	5	0.022389	Biological process
cardiac muscle cell development	0	4	0.022389	Biological process
purine-containing compound biosynthetic process	3	5	0.024578	Biological process
organonitrogen compound biosynthetic process	6	19	0.025247	Biological process
regulation of blood circulation	0	8	0.025444	Biological process
skeletal muscle thin filament assembly	0	2	0.025799	Biological process
chronic inflammatory response	0	2	0.025799	Biological process
skeletal myofibril assembly	0	2	0.025799	Biological process
cell communication involved in cardiac conduction	0	3	0.026836	Biological process
quinone metabolic process	1	2	0.026836	Biological process
organic substance catabolic process	13	17	0.026836	Biological process
cardiac cell development	0	4	0.026836	Biological process
single-organism membrane organization	6	11	0.026836	Biological process
protein complex biogenesis	5	15	0.027576	Biological process
protein complex assembly	5	15	0.027576	Biological process
circulatory system development	2	17	0.029054	Biological process
cardiovascular system development	2	17	0.029054	Biological process
negative regulation of viral genome replication	4	0	0.029054	Biological process
regulation of muscle system process	0	7	0.029054	Biological process
immune system process	17	18	0.030582	Biological process
acidic amino acid transport	2	1	0.030582	Biological process
L-glutamate transport	2	1	0.030582	Biological process
regulation of muscle contraction	0	6	0.03102	Biological process
purine ribonucleoside biosynthetic process	1	5	0.032625	Biological process
purine nucleoside biosynthetic process	1	5	0.032625	Biological process
cellular component assembly involved in morphogenesis	0	9	0.034553	Biological process
ventricular cardiac muscle tissue morphogenesis	0	4	0.034553	Biological process
regulation of heart rate	0	5	0.034906	Biological process
regulation of action potential	0	3	0.035274	Biological process
regulation of system process	1	10	0.035747	Biological process
cellular potassium ion homeostasis	0	2	0.036176	Biological process
osteoclast development	0	2	0.036176	Biological process
glycogen catabolic process	0	2	0.036176	Biological process
glucan catabolic process	0	2	0.036176	Biological process
sodium ion export from cell	0	2	0.036176	Biological process
positive regulation of vesicle fusion	1	1	0.036176	Biological process
membrane organization	6	12	0.036787	Biological process
mitochondrial transmembrane transport	0	3	0.039634	Biological process
sarcomere organization	0	3	0.039634	Biological process
cellular chemical homeostasis	4	9	0.042152	Biological process
cell-cell junction organization	0	6	0.042553	Biological process
protein localization to mitochondrion	1	3	0.043083	Biological process
regulation of programmed cell death	10	18	0.043083	Biological process
nucleoside biosynthetic process	1	5	0.043856	Biological process
cofactor biosynthetic process	0	6	0.043856	Biological process
ribonucleoside biosynthetic process	1	5	0.043856	Biological process
response to fungus	2	1	0.044413	Biological process
primary alcohol metabolic process	1	2	0.044413	Biological process
blood circulation	0	9	0.049208	Biological process
cellular protein complex assembly	1	9	0.049463	Biological process
sodium ion export	0	2	0.049463	Biological process
chaperone mediated protein folding requiring cofactor	2	0	0.049463	Biological process
glycosyl compound biosynthetic process	1	5	0.049849	Biological process

## Sheet: 6 dpi  liver KEGG enrichment
Pathways	Upregulation protein number	Downregulation protein number	FDR corrected p-value
Oxidative phosphorylation	2	40	4.55e-22
Parkinson's disease	0	39	6.89e-18
Alzheimer's disease	1	39	2.23e-16
Huntington's disease	0	42	2.69e-16
Cardiac muscle contraction	0	18	8.93e-09
Metabolic pathways	25	71	9.19e-05
Rheumatoid arthritis	5	2	0.00490293
Staphylococcus aureus infection	6	2	0.00984213
Primary immunodeficiency	1	3	0.0116431
Intestinal immune network for IgA production	2	1	0.0147471
Mineral absorption	4	2	0.0160108
Asthma	2	1	0.023961
Metabolism of xenobiotics by cytochrome P450	5	5	0.0262979
Butirosin and neomycin biosynthesis	1	1	0.0266772
Bile secretion	5	5	0.0334211
Hematopoietic cell lineage	2	4	0.0354531
Antigen processing and presentation	6	2	0.0362358
Dilated cardiomyopathy	0	12	0.0398919

## Sheet: 18 dpi  liver GO enrichment
GO terms	Upregulation protein number	Downregulation protein number	FDR corrected p-value	GO classification
small molecule metabolic process	30	51	2.9608e-28	Biological process
organic acid metabolic process	23	32	1.1407e-21	Biological process
oxoacid metabolic process	23	30	1.4874e-20	Biological process
carboxylic acid metabolic process	22	29	2.2815e-20	Biological process
single-organism metabolic process	41	80	6.3627e-20	Biological process
oxidation-reduction process	15	41	2.2966e-16	Biological process
metabolic process	83	113	4.267e-14	Biological process
organonitrogen compound metabolic process	23	38	1.0446e-13	Biological process
monocarboxylic acid metabolic process	12	16	3.0617e-11	Biological process
cellular amino acid metabolic process	8	14	1.0995e-08	Biological process
isoprenoid metabolic process	1	10	2.3109e-08	Biological process
single-organism biosynthetic process	10	28	3.0922e-08	Biological process
small molecule catabolic process	8	9	6.7545e-08	Biological process
diterpenoid metabolic process	1	7	6.3316e-07	Biological process
alpha-amino acid metabolic process	7	9	1.2276e-06	Biological process
terpenoid metabolic process	1	7	1.4063e-06	Biological process
cofactor metabolic process	6	11	2.2486e-06	Biological process
single-organism catabolic process	14	14	2.5022e-06	Biological process
nucleobase-containing small molecule metabolic process	9	15	2.6852e-06	Biological process
lipid metabolic process	8	25	4.3314e-06	Biological process
nucleotide metabolic process	9	13	4.3314e-06	Biological process
organic acid catabolic process	8	5	4.3314e-06	Biological process
carboxylic acid catabolic process	8	5	4.3314e-06	Biological process
cellular lipid metabolic process	7	21	4.8946e-06	Biological process
organic substance metabolic process	62	87	5.0694e-06	Biological process
retinoid metabolic process	1	6	5.2743e-06	Biological process
pyridine-containing compound metabolic process	4	7	5.5477e-06	Biological process
nucleoside phosphate metabolic process	9	13	5.7374e-06	Biological process
cellular amino acid catabolic process	5	4	1.2095e-05	Biological process
primary alcohol metabolic process	1	5	1.3368e-05	Biological process
coenzyme metabolic process	6	8	2.4385e-05	Biological process
pyridine nucleotide metabolic process	3	7	2.6107e-05	Biological process
nicotinamide nucleotide metabolic process	3	7	2.6107e-05	Biological process
alcohol metabolic process	3	11	2.648e-05	Biological process
organic hydroxy compound metabolic process	5	12	2.648e-05	Biological process
organonitrogen compound biosynthetic process	10	22	2.648e-05	Biological process
retinol metabolic process	1	4	3.44e-05	Biological process
regulation of biological quality	37	24	3.8182e-05	Biological process
oxidoreduction coenzyme metabolic process	3	7	5.9149e-05	Biological process
cellular hormone metabolic process	1	6	7.6538e-05	Biological process
organic acid biosynthetic process	1	12	0.00011915	Biological process
carboxylic acid biosynthetic process	1	12	0.00011915	Biological process
small molecule biosynthetic process	2	13	0.00015657	Biological process
secondary metabolic process	0	6	0.00016363	Biological process
coagulation	9	1	0.0002052	Biological process
blood coagulation	9	1	0.0002052	Biological process
hemostasis	9	1	0.00023457	Biological process
carbohydrate metabolic process	10	15	0.00023457	Biological process
organophosphate metabolic process	11	15	0.00023457	Biological process
nucleotide biosynthetic process	5	8	0.0002492	Biological process
cellular ketone metabolic process	0	6	0.00026594	Biological process
cellular metabolic process	54	77	0.0002791	Biological process
nucleoside phosphate biosynthetic process	5	8	0.0002791	Biological process
alpha-amino acid catabolic process	5	2	0.00038649	Biological process
catabolic process	17	21	0.00038811	Biological process
glycosyl compound metabolic process	9	5	0.00039023	Biological process
regulation of endopeptidase activity	14	3	0.00039492	Biological process
purine-containing compound metabolic process	8	7	0.00048784	Biological process
glutamine family amino acid metabolic process	4	3	0.00052591	Biological process
ribose phosphate metabolic process	8	6	0.00067716	Biological process
organonitrogen compound catabolic process	5	7	0.00069276	Biological process
primary metabolic process	54	81	0.00070228	Biological process
pyruvate metabolic process	5	2	0.00090289	Biological process
carbohydrate catabolic process	4	4	0.00092756	Biological process
purine ribonucleoside monophosphate metabolic process	6	5	0.00094293	Biological process
purine nucleoside monophosphate metabolic process	6	5	0.00098451	Biological process
regulation of peptidase activity	14	3	0.00099025	Biological process
response to xenobiotic stimulus	3	4	0.0011591	Biological process
purine ribonucleotide metabolic process	8	5	0.0011591	Biological process
drug metabolic process	1	5	0.0012068	Biological process
organic substance catabolic process	15	18	0.0012372	Biological process
ribonucleoside monophosphate metabolic process	6	5	0.0012693	Biological process
negative regulation of endopeptidase activity	11	2	0.0014389	Biological process
hormone metabolic process	2	6	0.0014642	Biological process
ribonucleotide metabolic process	8	5	0.0014642	Biological process
nucleoside diphosphate phosphorylation	4	3	0.0015889	Biological process
purine nucleotide metabolic process	8	5	0.0017	Biological process
antigen processing and presentation	8	0	0.0017806	Biological process
sulfur compound metabolic process	6	5	0.0017806	Biological process
nucleoside monophosphate metabolic process	6	5	0.0018525	Biological process
monosaccharide metabolic process	3	6	0.0018572	Biological process
alpha-amino acid biosynthetic process	1	6	0.0019757	Biological process
organophosphate biosynthetic process	7	8	0.00198	Biological process
iron ion homeostasis	4	3	0.00212	Biological process
negative regulation of hydrolase activity	13	3	0.0023571	Biological process
regulation of body fluid levels	9	2	0.0026929	Biological process
cellular amino acid biosynthetic process	1	6	0.0026929	Biological process
negative regulation of peptidase activity	11	2	0.0027785	Biological process
isoprenoid biosynthetic process	0	4	0.0027978	Biological process
nucleoside metabolic process	8	4	0.0029932	Biological process
single-organism carbohydrate catabolic process	4	3	0.0030682	Biological process
xenobiotic metabolic process	3	3	0.0031544	Biological process
cellular response to xenobiotic stimulus	3	3	0.0038517	Biological process
response to wounding	11	1	0.0038517	Biological process
glutamate metabolic process	3	1	0.0041501	Biological process
ADP metabolic process	3	3	0.0041501	Biological process
purine ribonucleoside metabolic process	7	4	0.0041653	Biological process
wound healing	10	1	0.0041653	Biological process
nucleoside triphosphate metabolic process	6	4	0.0044061	Biological process
purine nucleoside metabolic process	7	4	0.0044622	Biological process
dicarboxylic acid metabolic process	3	3	0.0048191	Biological process
nucleotide phosphorylation	4	3	0.0048506	Biological process
carbohydrate derivative metabolic process	13	11	0.0050352	Biological process
immune system process	31	5	0.0051011	Biological process
glycerol biosynthetic process	2	0	0.0054366	Biological process
alditol biosynthetic process	2	0	0.0054366	Biological process
purine ribonucleoside diphosphate metabolic process	3	3	0.0054366	Biological process
purine nucleoside diphosphate metabolic process	3	3	0.0054366	Biological process
antigen processing and presentation of exogenous antigen	4	0	0.0054366	Biological process
NADP metabolic process	0	4	0.0054366	Biological process
nucleoside diphosphate metabolic process	4	3	0.0055947	Biological process
ribonucleoside diphosphate metabolic process	3	3	0.0057808	Biological process
lipid homeostasis	5	2	0.0059154	Biological process
ribonucleoside metabolic process	7	4	0.0060062	Biological process
cellular modified amino acid metabolic process	3	6	0.0060797	Biological process
negative regulation of proteolysis	12	2	0.0065756	Biological process
purine ribonucleoside monophosphate biosynthetic process	3	3	0.0065756	Biological process
purine nucleoside monophosphate biosynthetic process	3	3	0.0065756	Biological process
antigen processing and presentation of peptide antigen	5	0	0.0080322	Biological process
chemical homeostasis	12	8	0.0081995	Biological process
purine nucleoside triphosphate metabolic process	5	4	0.0086462	Biological process
platelet activation	5	1	0.010528	Biological process
transition metal ion homeostasis	4	3	0.010754	Biological process
ribonucleoside monophosphate biosynthetic process	3	3	0.011208	Biological process
single-organism carbohydrate metabolic process	8	9	0.012526	Biological process
defense response to fungus	2	1	0.013335	Biological process
deoxyribonucleoside triphosphate biosynthetic process	1	1	0.01349	Biological process
L-serine biosynthetic process	0	2	0.01349	Biological process
glycolytic process	3	2	0.013678	Biological process
acylglycerol metabolic process	3	2	0.013678	Biological process
ATP generation from ADP	3	2	0.013678	Biological process
protein folding	8	1	0.013813	Biological process
neutral lipid metabolic process	3	2	0.014827	Biological process
fatty acid metabolic process	3	7	0.014974	Biological process
nucleoside monophosphate biosynthetic process	3	3	0.014974	Biological process
ATP metabolic process	5	3	0.015207	Biological process
response to stress	36	12	0.015384	Biological process
cellular catabolic process	13	15	0.01865	Biological process
antigen processing and presentation of exogenous peptide antigen	3	0	0.019295	Biological process
purine nucleobase metabolic process	1	2	0.019295	Biological process
positive regulation of cell junction assembly	2	1	0.019295	Biological process
homeostatic process	15	11	0.019311	Biological process
neurological system process involved in regulation of systemic arterial blood pressure	3	0	0.023526	Biological process
coenzyme catabolic process	0	2	0.023751	Biological process
innate immune response	10	2	0.023845	Biological process
cellular amide metabolic process	5	14	0.023928	Biological process
regulation of cell adhesion mediated by integrin	3	1	0.024134	Biological process
biosynthetic process	15	40	0.024134	Biological process
purine ribonucleoside triphosphate metabolic process	5	3	0.024134	Biological process
regulation of hormone levels	2	6	0.024134	Biological process
aspartate family amino acid metabolic process	2	2	0.026281	Biological process
negative regulation of catalytic activity	15	4	0.026281	Biological process
aspartate family amino acid biosynthetic process	1	2	0.026772	Biological process
ribonucleoside triphosphate metabolic process	5	3	0.026787	Biological process
purine ribonucleotide biosynthetic process	4	3	0.027814	Biological process
cellular aldehyde metabolic process	2	2	0.028572	Biological process
regulation of proteolysis	15	4	0.029017	Biological process
cellular carbohydrate metabolic process	5	3	0.02965	Biological process
cellular metabolic compound salvage	1	2	0.030753	Biological process
gluconeogenesis	2	1	0.030753	Biological process
chaperone-mediated protein folding	3	1	0.030792	Biological process
steroid metabolic process	1	6	0.032327	Biological process
ribonucleotide biosynthetic process	4	3	0.033306	Biological process
purine nucleotide biosynthetic process	4	3	0.033306	Biological process
triglyceride metabolic process	3	1	0.033306	Biological process
organic hydroxy compound biosynthetic process	3	3	0.033603	Biological process
2'-deoxyribonucleotide biosynthetic process	1	1	0.033603	Biological process
deoxyribose phosphate biosynthetic process	1	1	0.033603	Biological process
ribose phosphate biosynthetic process	4	3	0.033961	Biological process
establishment of protein localization to endoplasmic reticulum	2	1	0.033961	Biological process
pyridine-containing compound biosynthetic process	1	2	0.033961	Biological process
negative regulation of lymphocyte mediated immunity	2	1	0.033961	Biological process
response to fungus	2	1	0.039666	Biological process
defense response	16	5	0.041524	Biological process
glutathione metabolic process	2	2	0.041994	Biological process
NAD metabolic process	0	3	0.044864	Biological process
antigen processing and presentation of peptide or polysaccharide antigen via MHC class II	3	0	0.044864	Biological process
glucose 6-phosphate metabolic process	1	2	0.044864	Biological process
cholesterol homeostasis	3	1	0.044864	Biological process
unsaturated fatty acid metabolic process	1	4	0.044864	Biological process
nucleoside diphosphate biosynthetic process	1	1	0.045579	Biological process
neutrophil homeostasis	2	0	0.045579	Biological process
'de novo' IMP biosynthetic process	1	1	0.045579	Biological process
antigen processing and presentation of exogenous peptide antigen via MHC class I	2	0	0.045579	Biological process
purine-containing compound biosynthetic process	4	3	0.046413	Biological process
sterol homeostasis	3	1	0.047302	Biological process
carbohydrate biosynthetic process	3	2	0.049086	Biological process
oxidoreductase activity	13	41	2.1421e-16	Molecular function
catalytic activity	64	102	3.6628e-15	Molecular function
cofactor binding	6	18	4.2742e-10	Molecular function
coenzyme binding	2	17	6.2029e-09	Molecular function
oxidoreductase activity, acting on CH-OH group of donors	2	11	1.7962e-05	Molecular function
oxidoreductase activity, acting on the CH-OH group of donors, NAD or NADP as acceptor	2	10	3.5186e-05	Molecular function
identical protein binding	14	17	0.00013939	Molecular function
serine-type endopeptidase inhibitor activity	9	1	0.00017242	Molecular function
oxidoreductase activity, acting on paired donors, with incorporation or reduction of molecular oxygen, NAD(P)H as one donor, and incorporation of one atom of oxygen	1	5	0.00049406	Molecular function
endopeptidase regulator activity	11	2	0.0006234	Molecular function
lyase activity	6	6	0.00077541	Molecular function
NADP binding	0	6	0.00077541	Molecular function
carbon-carbon lyase activity	5	1	0.001586	Molecular function
endopeptidase inhibitor activity	10	2	0.0017541	Molecular function
glycoprotein binding	4	3	0.0018068	Molecular function
flavin adenine dinucleotide binding	1	7	0.0018903	Molecular function
monooxygenase activity	1	9	0.0022136	Molecular function
peptidase regulator activity	11	2	0.0023746	Molecular function
alcohol dehydrogenase (NADP+) activity	1	2	0.0023746	Molecular function
peptidase inhibitor activity	10	2	0.0029689	Molecular function
oxidoreductase activity, acting on the aldehyde or oxo group of donors	1	5	0.0031824	Molecular function
aldo-keto reductase (NADP) activity	1	2	0.0035477	Molecular function
oxidoreductase activity, acting on the aldehyde or oxo group of donors, NAD or NADP as acceptor	1	4	0.004593	Molecular function
alditol:NADP+ 1-oxidoreductase activity	0	2	0.0063114	Molecular function
aldehyde dehydrogenase (NAD) activity	1	3	0.010067	Molecular function
enzyme inhibitor activity	12	2	0.010768	Molecular function
isomerase activity	5	4	0.010898	Molecular function
NAD binding	0	5	0.012976	Molecular function
trans-2-enoyl-CoA reductase (NADPH) activity	0	2	0.015508	Molecular function
protein homodimerization activity	7	10	0.01625	Molecular function
carboxy-lyase activity	3	1	0.02024	Molecular function
oxidoreductase activity, acting on paired donors, with incorporation or reduction of molecular oxygen	1	9	0.022254	Molecular function
inorganic diphosphatase activity	1	1	0.026977	Molecular function
acid-amino acid ligase activity	0	3	0.027214	Molecular function
protein binding, bridging	5	0	0.031392	Molecular function
racemase and epimerase activity	1	2	0.03754	Molecular function
7S RNA binding	1	1	0.03969	Molecular function
oxidoreductase activity, acting on the CH-CH group of donors	1	4	0.046182	Molecular function
ligase activity, forming carbon-nitrogen bonds	0	5	0.046182	Molecular function
enzyme regulator activity	17	5	0.046182	Molecular function
oxidoreductase activity, acting on paired donors, with incorporation or reduction of molecular oxygen, reduced flavin or flavoprotein as one donor, and incorporation of one atom of oxygen	1	3	0.046182	Molecular function
peptidase activity, acting on L-amino acid peptides	11	10	0.046182	Molecular function
oxidoreductase activity, oxidizing metal ions, oxygen as acceptor	1	1	0.047397	Molecular function
ferroxidase activity	1	1	0.047397	Molecular function
glucokinase activity	1	1	0.047397	Molecular function
S-methyltransferase activity	1	1	0.047397	Molecular function
extracellular exosome	55	46	5.7202e-31	Cellular component
extracellular vesicle	55	46	5.7202e-31	Cellular component
extracellular organelle	55	46	5.7202e-31	Cellular component
extracellular membrane-bounded organelle	55	46	5.7202e-31	Cellular component
membrane-bounded vesicle	57	49	2.2035e-27	Cellular component
vesicle	57	50	5.8361e-27	Cellular component
extracellular region part	64	51	8.6273e-27	Cellular component
extracellular region	70	51	1.1194e-24	Cellular component
membrane-bounded organelle	92	98	1.8002e-14	Cellular component
cytoplasm	77	90	7.6781e-13	Cellular component
cytoplasmic part	59	70	2.4606e-12	Cellular component
organelle	93	103	4.6803e-11	Cellular component
mitochondrion	25	26	4.1028e-09	Cellular component
blood microparticle	6	5	2.4089e-07	Cellular component
extracellular space	25	13	7.0659e-07	Cellular component
intracellular part	87	99	0.00026749	Cellular component
cytosol	15	19	0.00030951	Cellular component
endoplasmic reticulum membrane	7	10	0.0003473	Cellular component
nuclear outer membrane-endoplasmic reticulum membrane network	7	10	0.0004363	Cellular component
myelin sheath	6	4	0.00053153	Cellular component
endoplasmic reticulum part	7	11	0.00053153	Cellular component
mitochondrial inner membrane	9	5	0.00075854	Cellular component
fibrinogen complex	3	0	0.0022323	Cellular component
organelle membrane	21	18	0.0022823	Cellular component
organelle inner membrane	9	5	0.0022918	Cellular component
intracellular	92	99	0.0048401	Cellular component
proteasome activator complex	2	0	0.0073861	Cellular component
focal adhesion	9	3	0.012991	Cellular component
cell-substrate adherens junction	9	3	0.014097	Cellular component
cell-substrate junction	9	3	0.014853	Cellular component
endoplasmic reticulum	10	14	0.016872	Cellular component
mitochondrial membrane	9	5	0.018033	Cellular component
glial cell projection	0	2	0.019178	Cellular component
signal recognition particle, endoplasmic reticulum targeting	1	1	0.019178	Cellular component
mitochondrial part	9	8	0.021961	Cellular component
intracellular membrane-bounded organelle	64	72	0.024247	Cellular component
signal recognition particle	1	1	0.025888	Cellular component
proteasome complex	3	2	0.025888	Cellular component
mitochondrial envelope	9	5	0.02712	Cellular component
intracellular organelle	70	81	0.029188	Cellular component
proteasome core complex	1	2	0.033712	Cellular component
adherens junction	9	3	0.034394	Cellular component
anchoring junction	9	3	0.044872	Cellular component

## Sheet: 18 dpi  liver KEGG enrichment
Pathways	Upregulation protein number	Downregulation protein number	FDR corrected p-value
Metabolic pathways	34	71	6.09195e-09
Metabolism of xenobiotics by cytochrome P450	4	13	1.24343e-06
Retinol metabolism	2	14	1.92454e-06
Drug metabolism - cytochrome P450	3	11	3.66532e-05
Complement and coagulation cascades	14	1	0.000118577
Antigen processing and presentation	11	1	0.000123491
Terpenoid backbone biosynthesis	0	6	0.000804668
Pyruvate metabolism	4	7	0.00086257
Steroid hormone biosynthesis	2	8	0.00113548
Staphylococcus aureus infection	9	0	0.00147327
Arachidonic acid metabolism	2	7	0.00186909
Starch and sucrose metabolism	2	8	0.0021663
Glycine, serine and threonine metabolism	3	6	0.00437295
Arginine and proline metabolism	5	6	0.00460755
Sulfur metabolism	3	0	0.00624649
Glycolysis / Gluconeogenesis	6	5	0.00725941
Autoimmune thyroid disease	4	1	0.00796474
Allograft rejection	4	1	0.00796474
Pentose and glucuronate interconversions	1	6	0.00806061
Ascorbate and aldarate metabolism	2	5	0.00806061
Synthesis and degradation of ketone bodies	0	4	0.00864344
Pertussis	6	2	0.00877675
Histidine metabolism	3	3	0.0107891
Intestinal immune network for IgA production	3	0	0.0116668
Leishmaniasis	7	0	0.0121238
Systemic lupus erythematosus	8	1	0.0122767
Tryptophan metabolism	2	6	0.0124935
Drug metabolism - other enzymes	3	5	0.0172522
Asthma	3	0	0.0190732
Bile secretion	2	8	0.0198164
Butirosin and neomycin biosynthesis	1	1	0.0226666
Galactose metabolism	1	4	0.0228899
Porphyrin and chlorophyll metabolism	3	4	0.0243406
Lysine degradation	2	5	0.0243406
Valine, leucine and isoleucine degradation	4	7	0.0251616
Graft-versus-host disease	3	1	0.0309109
Fatty acid metabolism	3	6	0.0313239
Type I diabetes mellitus	3	1	0.039255
Mineral absorption	4	1	0.0415407
Glycerolipid metabolism	2	4	0.0468014
Alanine, aspartate and glutamate metabolism	3	2	0.0493234
