# Supplementary material for: iTRAQ-based Quantitative Proteomics Analysis Identifies Host Pathways Modulated during Toxoplasma gondii Infection in Swine
Source: Microorganisms. 2020 Apr 5;8(4):518. doi: 10.3390/microorganisms8040518 (PMC7232346; doi:10.3390/microorganisms8040518)
Supplement: Supplementary file 1 [file microorganisms-08-00518-s001.zip › supplementary materials/Supplemental file 4.xlsx]

## Sheet: 6 dpi lung GO enrichment
GO terms	Upregulation protein number	Downregulation protein number	FDR corrected p-value	GO classification
antigen processing and presentation of peptide antigen	7	0	1.3324e-05	Biological process
immune system process	21	5	0.00030772	Biological process
antigen processing and presentation of exogenous peptide antigen	4	0	0.00077443	Biological process
antigen processing and presentation	7	0	0.0008741	Biological process
cellular protein complex assembly	9	1	0.001024	Biological process
innate immune response	9	2	0.0011204	Biological process
protein polymerization	5	1	0.0012859	Biological process
antigen processing and presentation of exogenous antigen	4	0	0.0018989	Biological process
antigen processing and presentation of endogenous peptide antigen	3	0	0.002663	Biological process
antigen processing and presentation of endogenous peptide antigen via MHC class I	3	0	0.002663	Biological process
response to other organism	10	3	0.002663	Biological process
response to external biotic stimulus	10	3	0.002663	Biological process
defense response	14	2	0.0035848	Biological process
response to biotic stimulus	10	3	0.0036257	Biological process
antigen processing and presentation of peptide antigen via MHC class II	3	0	0.0036257	Biological process
antigen processing and presentation of endogenous antigen	3	0	0.0036257	Biological process
peptide cross-linking	2	2	0.0036257	Biological process
antigen processing and presentation of peptide antigen via MHC class I	4	0	0.0051826	Biological process
response to stress	22	7	0.0057202	Biological process
immune response	13	2	0.0068972	Biological process
cellular macromolecular complex assembly	9	3	0.009442	Biological process
protein complex biogenesis	11	2	0.014389	Biological process
protein complex assembly	11	2	0.014389	Biological process
antigen processing and presentation of peptide or polysaccharide antigen via MHC class II	3	0	0.023184	Biological process
macromolecular complex assembly	11	4	0.023316	Biological process
wound healing	5	2	0.024102	Biological process
protein complex subunit organization	12	3	0.040239	Biological process
coagulation	5	0	0.046508	Biological process
blood coagulation	5	0	0.046508	Biological process
hemostasis	5	0	0.048289	Biological process
response to wounding	5	2	0.048289	Biological process
extracellular region	41	20	2.3189e-11	Cellular component
extracellular region part	34	20	2.988e-10	Cellular component
extracellular exosome	25	16	8.5488e-09	Cellular component
extracellular vesicle	25	16	8.5488e-09	Cellular component
extracellular organelle	25	16	8.5488e-09	Cellular component
extracellular membrane-bounded organelle	25	16	8.5488e-09	Cellular component
membrane-bounded vesicle	26	17	2.3663e-07	Cellular component
vesicle	26	17	5.4117e-07	Cellular component
cytoplasm	54	24	0.00062084	Cellular component
fibrinogen complex	3	0	0.00072749	Cellular component
cytoplasmic part	43	14	0.0031073	Cellular component
MHC protein complex	4	0	0.0031073	Cellular component
MHC class II protein complex	3	0	0.0053613	Cellular component
extracellular space	14	4	0.0078736	Cellular component
membrane-bounded organelle	56	28	0.0078736	Cellular component
organelle	60	31	0.0088707	Cellular component
organelle part	35	21	0.014036	Cellular component
cytosol	15	3	0.016458	Cellular component
intracellular part	61	33	0.026564	Cellular component
external side of plasma membrane	3	3	0.035485	Cellular component
intracellular organelle part	33	20	0.035485	Cellular component
endoplasmic reticulum lumen	3	0	0.036307	Cellular component
macromolecular complex	30	15	0.038511	Cellular component

## Sheet: 6 dpi  lung KEGG enrichment
Pathways	Upregulation protein number	Downregulation protein number	FDR corrected p-value
Antigen processing and presentation	11	0	5.83647e-07
Staphylococcus aureus infection	9	0	1.36e-05
Graft-versus-host disease	6	0	7.03642e-05
Complement and coagulation cascades	10	0	8.31956e-05
Allograft rejection	6	0	9.54291e-05
Cell adhesion molecules (CAMs)	7	3	0.000126629
Autoimmune thyroid disease	6	0	0.000127113
Type I diabetes mellitus	6	0	0.000127113
Intestinal immune network for IgA production	4	0	0.000801083
Systemic lupus erythematosus	8	0	0.000884436
Phagosome	12	0	0.00119043
Herpes simplex infection	10	0	0.00305908
Rheumatoid arthritis	5	0	0.00312638
Glutathione metabolism	5	1	0.00324844
Asthma	3	0	0.00936352
Mineral absorption	3	1	0.0103252
Viral myocarditis	7	0	0.0122198
Leishmaniasis	5	0	0.0124237
Pancreatic secretion	2	3	0.0322696
Malaria	1	2	0.0339244
Collecting duct acid secretion	2	1	0.0339244
Hematopoietic cell lineage	3	1	0.0355598

## Sheet: 18 dpi  lung GO enrichment
GO terms	Upregulation protein number	Downregulation protein number	FDR corrected p-value	GO classification
protein folding	19	2	7.9134e-09	Biological process
protein complex subunit organization	26	21	8.3016e-08	Biological process
regulation of biological quality	48	32	3.577e-06	Biological process
cellular component assembly	26	30	4.8452e-06	Biological process
regulation of wound healing	5	8	4.8452e-06	Biological process
organonitrogen compound metabolic process	37	18	7.3584e-06	Biological process
actin filament-based process	11	14	7.3584e-06	Biological process
actin cytoskeleton organization	10	14	1.2757e-05	Biological process
macromolecular complex subunit organization	31	27	1.8652e-05	Biological process
small molecule metabolic process	37	15	1.8652e-05	Biological process
cellular component biogenesis	27	31	1.8777e-05	Biological process
cellular component organization	48	61	1.9485e-05	Biological process
immune system process	37	16	2.1142e-05	Biological process
cellular component organization or biogenesis	49	62	3.8738e-05	Biological process
nucleobase-containing small molecule metabolic process	17	9	3.8738e-05	Biological process
nucleotide metabolic process	15	9	4.2706e-05	Biological process
organophosphate metabolic process	18	15	5.91e-05	Biological process
renal filtration	1	4	5.91e-05	Biological process
nucleoside phosphate metabolic process	15	9	6.118e-05	Biological process
protein complex biogenesis	17	14	6.6945e-05	Biological process
protein complex assembly	17	14	6.6945e-05	Biological process
metabolic process	128	83	0.00012695	Biological process
regulation of response to stress	18	18	0.00012695	Biological process
regulation of hemostasis	5	4	0.00019356	Biological process
regulation of blood coagulation	5	4	0.00019356	Biological process
biological adhesion	14	21	0.00021623	Biological process
cytoskeleton organization	11	23	0.00021623	Biological process
macromolecular complex assembly	20	16	0.00021626	Biological process
heterotypic cell-cell adhesion	2	4	0.00024005	Biological process
response to stress	46	22	0.00024005	Biological process
regulation of molecular function	38	32	0.00024234	Biological process
chaperone-mediated protein folding	6	1	0.0002562	Biological process
regulation of coagulation	5	4	0.0002562	Biological process
negative regulation of cellular process	45	44	0.0002562	Biological process
purine nucleotide metabolic process	9	8	0.0002562	Biological process
regulation of catalytic activity	34	27	0.00027544	Biological process
single-organism metabolic process	63	38	0.00028321	Biological process
negative regulation of biological process	50	44	0.00028321	Biological process
receptor-mediated endocytosis	5	8	0.00030183	Biological process
oxidation-reduction process	27	13	0.00030183	Biological process
ribose phosphate metabolic process	11	6	0.00030183	Biological process
negative regulation of protein binding	1	7	0.00030183	Biological process
purine-containing compound metabolic process	10	8	0.00030183	Biological process
cell adhesion	13	21	0.00033525	Biological process
homeostatic process	26	12	0.00035469	Biological process
response to oxygen levels	6	6	0.00041577	Biological process
response to wounding	8	8	0.00050045	Biological process
proteasomal ubiquitin-independent protein catabolic process	6	0	0.00056681	Biological process
monosaccharide biosynthetic process	6	0	0.00056681	Biological process
actin filament organization	7	6	0.0005787	Biological process
positive regulation of cellular component biogenesis	10	7	0.00058486	Biological process
antibacterial humoral response	3	1	0.00060447	Biological process
glomerular filtration	1	3	0.00060447	Biological process
regulation of cellular component organization	23	31	0.00060814	Biological process
antigen processing and presentation of peptide antigen	7	0	0.00071947	Biological process
negative regulation of response to stimulus	18	18	0.00074627	Biological process
regulation of anatomical structure size	12	6	0.00074644	Biological process
response to decreased oxygen levels	5	6	0.00091873	Biological process
response to hypoxia	5	6	0.00091873	Biological process
antimicrobial humoral response	3	1	0.00094692	Biological process
glucose 6-phosphate metabolic process	5	0	0.0010321	Biological process
pyridine nucleotide metabolic process	7	2	0.0010508	Biological process
nicotinamide nucleotide metabolic process	7	2	0.0010508	Biological process
negative regulation of wound healing	3	3	0.0010508	Biological process
carbohydrate derivative metabolic process	23	8	0.0010849	Biological process
endodermal cell differentiation	2	4	0.0012437	Biological process
NADP metabolic process	4	1	0.0012558	Biological process
positive regulation of cellular component organization	14	15	0.0012597	Biological process
single-organism biosynthetic process	21	12	0.0012697	Biological process
circulatory system development	5	21	0.0012697	Biological process
cardiovascular system development	5	21	0.0012697	Biological process
pentose-phosphate shunt	4	0	0.0012958	Biological process
regulation of cell proliferation	19	19	0.0015017	Biological process
glucose metabolic process	6	1	0.0015654	Biological process
single organism cell adhesion	10	11	0.0015758	Biological process
pyridine-containing compound metabolic process	7	2	0.0015814	Biological process
endocytosis	7	11	0.0017293	Biological process
cell-cell adhesion	9	15	0.0018164	Biological process
glyceraldehyde-3-phosphate metabolic process	4	0	0.0018164	Biological process
regulation of immune system process	18	13	0.0018164	Biological process
response to abiotic stimulus	13	12	0.0018438	Biological process
oxidoreduction coenzyme metabolic process	7	2	0.0019365	Biological process
single organismal cell-cell adhesion	9	11	0.0020048	Biological process
regulation of response to wounding	8	8	0.0020122	Biological process
regulation of cellular component biogenesis	13	10	0.0021763	Biological process
regulation of protein binding	1	9	0.0022555	Biological process
negative regulation of signal transduction	13	16	0.00241	Biological process
regulation of protein complex assembly	11	4	0.00241	Biological process
movement in host environment	2	3	0.00241	Biological process
movement in environment of other organism involved in symbiotic interaction	2	3	0.00241	Biological process
entry into host	2	3	0.00241	Biological process
entry into other organism involved in symbiotic interaction	2	3	0.00241	Biological process
entry into cell of other organism involved in symbiotic interaction	2	3	0.00241	Biological process
entry into host cell	2	3	0.00241	Biological process
viral entry into host cell	2	3	0.00241	Biological process
cellular homeostasis	15	6	0.0024641	Biological process
nucleoside triphosphate metabolic process	8	4	0.0025469	Biological process
regulation of beta-amyloid clearance	3	0	0.0025469	Biological process
response to indole-3-methanol	0	3	0.0025469	Biological process
cellular response to indole-3-methanol	0	3	0.0025469	Biological process
monosaccharide metabolic process	8	2	0.0025918	Biological process
blood circulation	5	8	0.0025945	Biological process
regulation of actin filament polymerization	7	2	0.0030428	Biological process
negative regulation of signaling	14	16	0.0030428	Biological process
positive regulation of transport	9	14	0.0030428	Biological process
wound healing	6	7	0.0030428	Biological process
purine ribonucleoside metabolic process	9	4	0.0030428	Biological process
multicellular organismal development	39	43	0.0030428	Biological process
organic acid metabolic process	21	8	0.0030428	Biological process
negative regulation of cell communication	14	16	0.0030483	Biological process
organ development	27	34	0.0030483	Biological process
regulation of cellular protein metabolic process	33	26	0.0030483	Biological process
hexose metabolic process	6	2	0.0030483	Biological process
negative regulation of hemostasis	3	2	0.0030483	Biological process
negative regulation of blood coagulation	3	2	0.0030483	Biological process
endoderm development	2	5	0.0030993	Biological process
purine nucleoside metabolic process	9	4	0.0030993	Biological process
purine ribonucleotide metabolic process	8	6	0.003124	Biological process
circulatory system process	5	8	0.0032061	Biological process
system development	35	41	0.0032061	Biological process
regulation of apoptotic signaling pathway	11	5	0.0032846	Biological process
regulation of endocytosis	4	6	0.0032846	Biological process
defense response	21	8	0.0033511	Biological process
regulation of nitric oxide biosynthetic process	3	2	0.0034468	Biological process
negative regulation of protein metabolic process	16	15	0.0034652	Biological process
purine nucleoside triphosphate metabolic process	8	3	0.0034951	Biological process
regulation of multicellular organismal process	28	26	0.0035675	Biological process
regulation of actin filament-based process	7	7	0.0038068	Biological process
establishment or maintenance of cytoskeleton polarity	0	3	0.0038939	Biological process
ribonucleotide metabolic process	8	6	0.0039228	Biological process
regulation of organelle organization	12	19	0.0039533	Biological process
regulation of apoptotic process	24	12	0.0039948	Biological process
peptidyl-proline modification	5	2	0.0041922	Biological process
endoderm formation	2	4	0.0041995	Biological process
oxoacid metabolic process	21	7	0.0042205	Biological process
immune effector process	12	3	0.0042325	Biological process
regulation of programmed cell death	24	12	0.00429	Biological process
ribonucleoside metabolic process	9	4	0.00429	Biological process
negative regulation of binding	1	7	0.00429	Biological process
negative regulation of coagulation	3	2	0.0044234	Biological process
localization	56	49	0.0044797	Biological process
regulation of body fluid levels	8	4	0.0045355	Biological process
regulation of cell activation	10	6	0.0046758	Biological process
regulation of actin polymerization or depolymerization	7	2	0.0046917	Biological process
regulation of actin filament length	7	2	0.0046917	Biological process
regulation of cell death	24	13	0.0048007	Biological process
gluconeogenesis	4	0	0.0050322	Biological process
locomotion	12	19	0.0050621	Biological process
purine-containing compound biosynthetic process	5	5	0.0051668	Biological process
multi-organism process	22	16	0.0052541	Biological process
defense response to other organism	10	5	0.0052807	Biological process
renal system process	2	4	0.0054265	Biological process
negative regulation of protein autophosphorylation	1	2	0.0055952	Biological process
regulation of response to stimulus	38	32	0.0055952	Biological process
receptor internalization	1	4	0.0055952	Biological process
regulation of binding	3	9	0.0055952	Biological process
integrin-mediated signaling pathway	3	4	0.0058535	Biological process
regulation of localization	21	30	0.0059044	Biological process
negative regulation of cellular protein metabolic process	15	14	0.0059044	Biological process
regulation of protein metabolic process	33	27	0.0059044	Biological process
regulation of homotypic cell-cell adhesion	7	5	0.005982	Biological process
single-organism developmental process	47	46	0.0060439	Biological process
negative regulation of molecular function	14	15	0.006154	Biological process
regulation of response to external stimulus	12	11	0.006171	Biological process
regulation of reactive oxygen species biosynthetic process	3	2	0.0061971	Biological process
protein peptidyl-prolyl isomerization	4	2	0.0063087	Biological process
nucleoside metabolic process	9	4	0.0064936	Biological process
anatomical structure development	41	46	0.0065182	Biological process
carbohydrate biosynthetic process	7	0	0.0065568	Biological process
formation of primary germ layer	2	6	0.0067046	Biological process
antigen processing and presentation of peptide antigen via MHC class I	5	0	0.0069793	Biological process
cellular response to interleukin-4	3	1	0.0069796	Biological process
response to fungus	3	1	0.0069796	Biological process
organonitrogen compound biosynthetic process	19	11	0.006992	Biological process
regulation of hydrolase activity	17	18	0.0070094	Biological process
negative regulation of apoptotic process	13	10	0.0070746	Biological process
regulation of protein polymerization	7	2	0.0071081	Biological process
developmental process	47	46	0.0071119	Biological process
negative regulation of cell death	13	11	0.0071119	Biological process
cell migration	8	16	0.0071119	Biological process
regulation of transport	18	22	0.0071119	Biological process
innate immune response in mucosa	2	1	0.0071119	Biological process
4-hydroxyproline metabolic process	3	0	0.0071119	Biological process
antigen processing and presentation of endogenous peptide antigen	3	0	0.0071119	Biological process
antigen processing and presentation of endogenous peptide antigen via MHC class I	3	0	0.0071119	Biological process
purine ribonucleoside triphosphate metabolic process	7	3	0.0071119	Biological process
cellular protein complex assembly	7	6	0.0071119	Biological process
pentose-phosphate shunt, oxidative branch	2	0	0.0071119	Biological process
positive regulation of neurofibrillary tangle assembly	2	0	0.0071119	Biological process
negative regulation of very-low-density lipoprotein particle clearance	2	0	0.0071119	Biological process
regulation of very-low-density lipoprotein particle clearance	2	0	0.0071119	Biological process
regulation of single-species biofilm formation in or on host organism	2	0	0.0071119	Biological process
negative regulation of single-species biofilm formation in or on host organism	2	0	0.0071119	Biological process
negative regulation of single-species biofilm formation	2	0	0.0071119	Biological process
regulation of single-species biofilm formation	2	0	0.0071119	Biological process
pentose biosynthetic process	2	0	0.0071119	Biological process
receptor internalization involved in canonical Wnt signaling pathway	0	2	0.0071119	Biological process
positive regulation of inclusion body assembly	2	0	0.0071119	Biological process
regulation of reactive oxygen species metabolic process	5	3	0.0071697	Biological process
organophosphate biosynthetic process	7	9	0.007181	Biological process
negative regulation of programmed cell death	13	10	0.0072128	Biological process
tissue development	14	25	0.0072795	Biological process
response to interleukin-4	3	1	0.0074238	Biological process
regulation of cell communication	32	30	0.0074804	Biological process
cellular macromolecular complex assembly	11	10	0.0078453	Biological process
ribonucleoside triphosphate metabolic process	7	3	0.0079764	Biological process
coenzyme metabolic process	8	3	0.008292	Biological process
glycosyl compound metabolic process	9	4	0.008292	Biological process
regulation of cellular component size	9	4	0.008292	Biological process
negative regulation of cellular component organization	7	11	0.008644	Biological process
regulation of actin cytoskeleton organization	7	5	0.0091422	Biological process
purine nucleotide biosynthetic process	4	5	0.0091422	Biological process
gastrulation	2	7	0.0091422	Biological process
regulation of peptidase activity	12	5	0.0094348	Biological process
carbohydrate metabolic process	17	7	0.010064	Biological process
hexose biosynthetic process	4	0	0.01046	Biological process
localization of cell	8	17	0.010834	Biological process
cell motility	8	17	0.010834	Biological process
response to external stimulus	20	18	0.011164	Biological process
cofactor metabolic process	8	4	0.011351	Biological process
carboxylic acid metabolic process	19	6	0.011412	Biological process
chemical homeostasis	14	9	0.011412	Biological process
phospholipase C-activating dopamine receptor signaling pathway	1	2	0.012668	Biological process
antigen processing and presentation of peptide antigen via MHC class II	3	0	0.012668	Biological process
antigen processing and presentation of endogenous antigen	3	0	0.012668	Biological process
purine ribonucleoside monophosphate metabolic process	7	3	0.012908	Biological process
regulation of cell-cell adhesion	7	6	0.013263	Biological process
purine nucleoside monophosphate metabolic process	7	3	0.013421	Biological process
regulation of leukocyte activation	9	5	0.013421	Biological process
ATP metabolic process	6	3	0.013421	Biological process
regulation of blood pressure	3	5	0.01393	Biological process
negative regulation of protein modification process	7	11	0.01393	Biological process
regulation of lamellipodium organization	1	3	0.01393	Biological process
negative regulation of response to external stimulus	6	4	0.014442	Biological process
regulation of protein modification process	18	23	0.014454	Biological process
regulation of cytoskeleton organization	7	8	0.014731	Biological process
regulation of blood vessel size	4	2	0.014942	Biological process
regulation of intrinsic apoptotic signaling pathway	6	2	0.015316	Biological process
protein oligomerization	6	6	0.015709	Biological process
defense response to fungus	2	1	0.016044	Biological process
regulation of tube size	4	2	0.016044	Biological process
ribonucleoside monophosphate metabolic process	7	3	0.01649	Biological process
vascular wound healing	0	2	0.01649	Biological process
regulation of tau-protein kinase activity	2	0	0.01649	Biological process
regulation of neurofibrillary tangle assembly	2	0	0.01649	Biological process
metanephric glomerulus vasculature development	0	2	0.01649	Biological process
regulation of peptidyl-tyrosine autophosphorylation	0	2	0.01649	Biological process
triglyceride-rich lipoprotein particle clearance	2	0	0.01649	Biological process
receptor-mediated endocytosis of virus by host cell	0	2	0.01649	Biological process
chylomicron remnant clearance	2	0	0.01649	Biological process
endocytosis involved in viral entry into host cell	0	2	0.01649	Biological process
regulation of Cdc42 protein signal transduction	2	0	0.01649	Biological process
establishment or maintenance of actin cytoskeleton polarity	0	2	0.01649	Biological process
blood vessel development	3	12	0.016569	Biological process
cell differentiation	30	33	0.016855	Biological process
organic substance metabolic process	103	60	0.017252	Biological process
response to oxidative stress	9	2	0.017277	Biological process
innate immune response	12	2	0.017879	Biological process
negative regulation of multi-organism process	6	2	0.017879	Biological process
positive regulation of lamellipodium organization	1	2	0.019472	Biological process
rRNA-containing ribonucleoprotein complex export from nucleus	3	0	0.019472	Biological process
peptide cross-linking	3	1	0.019859	Biological process
regulation of actin nucleation	2	2	0.019859	Biological process
regulation of protein autophosphorylation	1	3	0.019859	Biological process
single-organism carbohydrate metabolic process	13	6	0.02085	Biological process
apoptotic process	12	7	0.02085	Biological process
negative regulation of phosphorylation	6	8	0.02104	Biological process
antigen processing and presentation	7	0	0.02105	Biological process
cell redox homeostasis	6	0	0.021757	Biological process
viral life cycle	4	3	0.0223	Biological process
nucleoside monophosphate metabolic process	7	3	0.022608	Biological process
regulation of symbiosis, encompassing mutualism through parasitism	6	2	0.022608	Biological process
endomembrane system organization	3	11	0.022628	Biological process
protein polymerization	2	4	0.023099	Biological process
cellular modified amino acid metabolic process	8	1	0.023099	Biological process
response to other organism	13	6	0.023188	Biological process
regulation of endopeptidase activity	11	4	0.023188	Biological process
organ or tissue specific immune response	2	1	0.023188	Biological process
antigen processing and presentation of exogenous peptide antigen	3	0	0.023188	Biological process
mucosal immune response	2	1	0.023188	Biological process
removal of superoxide radicals	3	0	0.023188	Biological process
response to external biotic stimulus	13	6	0.023308	Biological process
defense response to bacterium	7	2	0.023547	Biological process
positive regulation of protein complex assembly	7	1	0.024145	Biological process
regulation of T cell activation	6	4	0.024179	Biological process
sulfur compound metabolic process	7	3	0.024179	Biological process
interspecies interaction between organisms	5	4	0.024179	Biological process
symbiosis, encompassing mutualism through parasitism	5	4	0.024179	Biological process
negative regulation of apoptotic signaling pathway	5	4	0.024179	Biological process
regulation of protein localization	8	13	0.024313	Biological process
vasculature development	3	12	0.024846	Biological process
leukocyte mediated immunity	6	1	0.024933	Biological process
regulation of phosphorylation	16	19	0.025279	Biological process
positive regulation of cellular process	43	42	0.025908	Biological process
response to inorganic substance	6	3	0.02601	Biological process
regulation of protein phosphorylation	15	18	0.026413	Biological process
iron ion homeostasis	5	1	0.026413	Biological process
adherens junction organization	0	4	0.026413	Biological process
Arp2/3 complex-mediated actin nucleation	3	0	0.026413	Biological process
regulation of gap junction assembly	0	2	0.026413	Biological process
hair follicle placode formation	0	2	0.026413	Biological process
positive regulation of amyloid precursor protein catabolic process	2	0	0.026413	Biological process
plasma membrane raft assembly	0	2	0.026413	Biological process
plasma membrane raft organization	0	2	0.026413	Biological process
caveola assembly	0	2	0.026413	Biological process
negative regulation of lipoprotein particle clearance	2	0	0.026413	Biological process
cellular divalent inorganic anion homeostasis	1	1	0.026413	Biological process
cellular trivalent inorganic anion homeostasis	1	1	0.026413	Biological process
negative regulation of cellular response to hypoxia	1	1	0.026413	Biological process
positive regulation of beta-amyloid formation	2	0	0.026413	Biological process
cellular phosphate ion homeostasis	1	1	0.026413	Biological process
protein maturation by protein folding	2	0	0.026413	Biological process
regulation of multi-organism process	8	3	0.026675	Biological process
regulation of cellular localization	11	15	0.027333	Biological process
cellular metabolic process	90	58	0.027627	Biological process
establishment of localization	47	36	0.027627	Biological process
lymphocyte mediated immunity	6	0	0.028918	Biological process
programmed cell death	12	7	0.029326	Biological process
ribose phosphate biosynthetic process	5	3	0.029386	Biological process
regulation of vesicle-mediated transport	6	7	0.03019	Biological process
negative regulation of response to wounding	4	3	0.030603	Biological process
regulation of cell adhesion	7	10	0.031118	Biological process
cellular response to superoxide	3	0	0.031118	Biological process
cellular response to oxygen radical	3	0	0.031118	Biological process
cell junction organization	1	6	0.031967	Biological process
interaction with host	2	3	0.031967	Biological process
regulation of leukocyte cell-cell adhesion	6	4	0.032046	Biological process
positive regulation of organelle organization	8	6	0.032316	Biological process
single-multicellular organism process	59	55	0.032965	Biological process
cell-substrate adhesion	4	4	0.032965	Biological process
vascular process in circulatory system	4	2	0.033899	Biological process
positive regulation of angiogenesis	4	2	0.033899	Biological process
regulation of phosphate metabolic process	17	22	0.033899	Biological process
regulation of autophagy	3	7	0.033899	Biological process
receptor metabolic process	1	4	0.033899	Biological process
protein metabolic process	62	33	0.035668	Biological process
regulation of phosphorus metabolic process	17	22	0.035784	Biological process
leukocyte cell-cell adhesion	9	3	0.035784	Biological process
nucleus localization	0	3	0.035784	Biological process
neurological system process involved in regulation of systemic arterial blood pressure	2	1	0.035784	Biological process
protein-lipid complex remodeling	3	0	0.035784	Biological process
plasma lipoprotein particle remodeling	3	0	0.035784	Biological process
regulation of signaling	30	26	0.036668	Biological process
transport	47	33	0.036894	Biological process
cellular aldehyde metabolic process	4	0	0.037534	Biological process
response to biotic stimulus	13	6	0.038211	Biological process
glutamine family amino acid metabolic process	4	1	0.038211	Biological process
positive regulation of actin filament polymerization	4	1	0.038211	Biological process
positive regulation of immune system process	11	8	0.038211	Biological process
cGMP-mediated signaling	1	1	0.038211	Biological process
negative regulation of beta-amyloid formation	2	0	0.038211	Biological process
low-density lipoprotein particle remodeling	2	0	0.038211	Biological process
cellular monovalent inorganic anion homeostasis	1	1	0.038211	Biological process
cellular anion homeostasis	1	1	0.038211	Biological process
nuclear migration	0	2	0.038211	Biological process
heart development	2	12	0.039362	Biological process
cellular developmental process	30	34	0.039362	Biological process
regulation of mitochondrion organization	4	6	0.039656	Biological process
leukocyte migration	5	3	0.040149	Biological process
cell death	12	7	0.040149	Biological process
positive regulation of vasculature development	4	2	0.040265	Biological process
response to oxygen radical	3	0	0.040265	Biological process
response to superoxide	3	0	0.040265	Biological process
macromolecular complex remodeling	3	0	0.040265	Biological process
positive regulation of molecular function	18	19	0.040911	Biological process
coagulation	5	2	0.04139	Biological process
blood coagulation	5	2	0.04139	Biological process
viral process	4	3	0.04139	Biological process
nucleotide biosynthetic process	5	5	0.04139	Biological process
negative regulation of metabolic process	25	25	0.04167	Biological process
pyruvate metabolic process	3	2	0.042343	Biological process
death	12	7	0.043112	Biological process
positive regulation of biological process	46	50	0.043112	Biological process
regulation of cellular protein localization	4	9	0.044004	Biological process
cellular chemical homeostasis	9	5	0.044854	Biological process
positive regulation of peptidase activity	5	2	0.044854	Biological process
hemostasis	5	2	0.044854	Biological process
nucleoside phosphate biosynthetic process	5	5	0.044992	Biological process
regulation of innate immune response	4	4	0.045173	Biological process
positive regulation of nitric oxide metabolic process	3	0	0.045173	Biological process
negative regulation of cellular carbohydrate metabolic process	1	2	0.045173	Biological process
regulation of lamellipodium assembly	1	2	0.045173	Biological process
negative regulation of lipid transport	2	1	0.045173	Biological process
positive regulation of nitric oxide biosynthetic process	3	0	0.045173	Biological process
cellular amino acid metabolic process	9	3	0.04546	Biological process
purine nucleoside biosynthetic process	5	1	0.04546	Biological process
purine ribonucleoside biosynthetic process	5	1	0.04546	Biological process
regulation of angiogenesis	5	3	0.046557	Biological process
regulation of developmental process	18	25	0.048066	Biological process
positive regulation of catalytic activity	15	17	0.048066	Biological process
protein binding	83	77	1.7863e-11	Molecular function
cytoskeletal protein binding	15	20	8.6367e-05	Molecular function
identical protein binding	24	14	0.00012629	Molecular function
actin binding	8	14	0.00012629	Molecular function
binding	138	133	0.00019144	Molecular function
unfolded protein binding	9	0	0.00047435	Molecular function
threonine-type endopeptidase activity	6	0	0.00047435	Molecular function
threonine-type peptidase activity	6	0	0.00047435	Molecular function
carbohydrate derivative binding	46	29	0.00098591	Molecular function
anion binding	43	41	0.0010453	Molecular function
cell adhesion molecule binding	4	8	0.0010619	Molecular function
enzyme binding	22	22	0.0011313	Molecular function
protein complex binding	15	17	0.0011313	Molecular function
structural constituent of cytoskeleton	3	4	0.0011313	Molecular function
lipoprotein particle receptor binding	4	1	0.0011313	Molecular function
oxidoreductase activity	24	12	0.0011313	Molecular function
protein disulfide oxidoreductase activity	5	0	0.0013689	Molecular function
structural molecule activity	11	15	0.0034089	Molecular function
actin filament binding	7	3	0.0034089	Molecular function
receptor binding	22	22	0.0035418	Molecular function
low-density lipoprotein particle receptor binding	3	1	0.0037332	Molecular function
small molecule binding	43	38	0.0038743	Molecular function
disulfide oxidoreductase activity	5	0	0.0041851	Molecular function
antioxidant activity	7	1	0.004951	Molecular function
glycoprotein binding	4	3	0.004951	Molecular function
oxidoreductase activity, acting on a sulfur group of donors	6	0	0.0070808	Molecular function
calcium ion binding	12	17	0.0070808	Molecular function
N,N-dimethylaniline monooxygenase activity	0	3	0.0072503	Molecular function
catalytic activity	91	67	0.0072503	Molecular function
guanyl nucleotide binding	10	10	0.0073395	Molecular function
peptidyl-prolyl cis-trans isomerase activity	4	2	0.008765	Molecular function
nucleotide binding	37	37	0.008765	Molecular function
nucleoside phosphate binding	37	37	0.008765	Molecular function
ICAM-3 receptor activity	2	0	0.008765	Molecular function
type 2A serotonin receptor binding	0	2	0.008765	Molecular function
2'-5'-oligoadenylate synthetase activity	0	2	0.008765	Molecular function
macromolecular complex binding	18	21	0.0088961	Molecular function
cis-trans isomerase activity	4	2	0.0088961	Molecular function
NADP binding	2	3	0.011139	Molecular function
isomerase activity	7	3	0.013337	Molecular function
guanyl ribonucleotide binding	9	10	0.013337	Molecular function
GTP binding	9	9	0.017652	Molecular function
protein homodimerization activity	11	9	0.018289	Molecular function
protein C-terminus binding	1	7	0.020172	Molecular function
virus receptor activity	2	1	0.020579	Molecular function
enzyme regulator activity	19	9	0.02097	Molecular function
purine nucleotide binding	33	27	0.024178	Molecular function
peptidase activity, acting on L-amino acid peptides	20	6	0.028235	Molecular function
phosphatase binding	3	5	0.029285	Molecular function
lipopolysaccharide binding	3	0	0.030609	Molecular function
carbohydrate binding	6	4	0.030609	Molecular function
monosaccharide binding	4	1	0.030609	Molecular function
hydro-lyase activity	3	2	0.033146	Molecular function
very-low-density lipoprotein particle receptor binding	2	0	0.033508	Molecular function
peptide-transporting ATPase activity	2	0	0.033508	Molecular function
peptidase activity	20	6	0.034426	Molecular function
GTPase activity	5	7	0.041386	Molecular function
molecular function regulator	21	13	0.042477	Molecular function
oxidoreductase activity, acting on peroxide as acceptor	4	1	0.042477	Molecular function
exopeptidase activity	4	3	0.042477	Molecular function
ATPase binding	2	2	0.042477	Molecular function
oxidoreductase activity, acting on paired donors, with incorporation or reduction of molecular oxygen, NAD(P)H as one donor, and incorporation of one atom of oxygen	0	4	0.045639	Molecular function
lipid binding	11	8	0.045639	Molecular function
glycosaminoglycan binding	8	1	0.045639	Molecular function
toxic substance binding	1	1	0.045919	Molecular function
opsonin binding	0	2	0.045919	Molecular function
extracellular organelle	97	53	2.5196e-53	Cellular component
extracellular membrane-bounded organelle	97	53	2.5196e-53	Cellular component
extracellular vesicle	97	52	8.1039e-53	Cellular component
extracellular exosome	97	52	8.1039e-53	Cellular component
extracellular region part	111	65	5.7921e-52	Cellular component
vesicle	102	62	1.1785e-51	Cellular component
extracellular region	121	66	1.4392e-50	Cellular component
membrane-bounded vesicle	101	59	1.5421e-50	Cellular component
adherens junction	12	32	3.0514e-22	Cellular component
anchoring junction	12	32	1.3205e-21	Cellular component
focal adhesion	11	29	1.7804e-21	Cellular component
cell-substrate adherens junction	11	29	2.7943e-21	Cellular component
cell-substrate junction	11	29	3.8378e-21	Cellular component
cytoplasm	128	102	1.9229e-20	Cellular component
membrane-bounded organelle	144	109	4.8757e-19	Cellular component
organelle	147	123	1.0136e-18	Cellular component
cytoplasmic part	100	73	7.4005e-17	Cellular component
cell junction	16	36	4.1565e-16	Cellular component
extracellular space	38	13	2.9102e-09	Cellular component
myelin sheath	13	5	5.0934e-09	Cellular component
intracellular part	135	119	2.6592e-07	Cellular component
cytosol	35	14	4.9858e-07	Cellular component
intracellular organelle	119	103	5.844e-07	Cellular component
blood microparticle	10	1	4.4433e-06	Cellular component
actin cytoskeleton	6	16	1.0469e-05	Cellular component
mitochondrion	40	13	1.0989e-05	Cellular component
cytoskeleton	18	34	1.5553e-05	Cellular component
intracellular	137	123	4.6737e-05	Cellular component
proteasome core complex	6	0	5.2669e-05	Cellular component
organelle part	67	74	7.727e-05	Cellular component
endomembrane system	37	34	8.3093e-05	Cellular component
cell leading edge	5	10	8.3093e-05	Cellular component
organelle membrane	25	28	0.00012659	Cellular component
endoplasmic reticulum	21	15	0.00016449	Cellular component
non-membrane-bounded organelle	36	48	0.00024715	Cellular component
intracellular non-membrane-bounded organelle	36	48	0.00024715	Cellular component
lamellipodium	3	7	0.00026552	Cellular component
apical part of cell	5	9	0.00027921	Cellular component
intracellular organelle part	64	71	0.00027921	Cellular component
macromolecular complex	61	53	0.00029525	Cellular component
intracellular membrane-bounded organelle	106	82	0.00051948	Cellular component
side of membrane	5	14	0.00067794	Cellular component
cell projection membrane	2	8	0.00068172	Cellular component
integrin complex	2	4	0.00081394	Cellular component
protein complex involved in cell adhesion	2	4	0.00081394	Cellular component
cell projection	12	26	0.00081394	Cellular component
membrane region	9	16	0.0010132	Cellular component
cytoplasmic membrane-bounded vesicle	13	11	0.0012292	Cellular component
Z disc	2	5	0.0013329	Cellular component
cell-cell adherens junction	1	5	0.001348	Cellular component
perinuclear region of cytoplasm	6	11	0.0013498	Cellular component
cytoskeletal part	15	21	0.0014723	Cellular component
endoplasmic reticulum part	12	8	0.0016028	Cellular component
microvillus	4	2	0.0016379	Cellular component
whole membrane	14	23	0.0019146	Cellular component
lysosomal membrane	6	4	0.0019831	Cellular component
plasma membrane region	7	14	0.0021915	Cellular component
cytoplasmic vesicle	13	12	0.002279	Cellular component
brush border membrane	1	3	0.0023685	Cellular component
vacuole	10	8	0.0023685	Cellular component
apical plasma membrane	4	6	0.0027924	Cellular component
I band	2	5	0.0028547	Cellular component
extracellular matrix	10	7	0.0028547	Cellular component
contractile fiber part	2	7	0.0028547	Cellular component
TAP complex	2	0	0.0028547	Cellular component
integrin alphaL-beta2 complex	2	0	0.0028547	Cellular component
intermediate-density lipoprotein particle	2	0	0.0028547	Cellular component
fibrinogen complex	3	0	0.0028547	Cellular component
bounding membrane of organelle	15	21	0.0028547	Cellular component
lysosome	10	5	0.0032219	Cellular component
protein complex	49	45	0.0032262	Cellular component
cell surface	8	13	0.0033265	Cellular component
lytic vacuole	10	5	0.0033265	Cellular component
catenin complex	0	3	0.003891	Cellular component
myofibril	2	7	0.0046345	Cellular component
stress fiber	1	4	0.004749	Cellular component
external side of plasma membrane	3	8	0.004749	Cellular component
vacuolar membrane	6	5	0.0053866	Cellular component
sarcomere	2	6	0.0055123	Cellular component
membrane protein complex	14	18	0.0059387	Cellular component
vacuolar part	6	5	0.0067003	Cellular component
Arp2/3 protein complex	3	0	0.0067003	Cellular component
MHC class I peptide loading complex	2	0	0.0068115	Cellular component
catenin-TCF7L2 complex	0	2	0.0068115	Cellular component
actin filament bundle	1	4	0.0068866	Cellular component
contractile fiber	2	7	0.007059	Cellular component
dynactin complex	0	3	0.0082993	Cellular component
actomyosin	1	4	0.0091921	Cellular component
endocytic vesicle	3	4	0.0094297	Cellular component
cell-cell junction	4	10	0.010382	Cellular component
proteasome complex	6	0	0.012522	Cellular component
brush border	2	3	0.013013	Cellular component
inclusion body	2	3	0.015433	Cellular component
actin filament	3	2	0.018147	Cellular component
extrinsic component of plasma membrane	2	7	0.018214	Cellular component
proton-transporting two-sector ATPase complex	4	1	0.019313	Cellular component
high-density lipoprotein particle	3	0	0.021407	Cellular component
cell projection part	3	14	0.021886	Cellular component
endoplasmic reticulum membrane	7	8	0.022504	Cellular component
endoplasmic reticulum lumen	4	0	0.023307	Cellular component
leading edge membrane	1	4	0.023307	Cellular component
nuclear outer membrane-endoplasmic reticulum membrane network	7	8	0.026717	Cellular component
spherical high-density lipoprotein particle	2	0	0.026717	Cellular component
cytosolic part	8	4	0.033398	Cellular component
plasma membrane protein complex	6	11	0.033398	Cellular component
invadopodium membrane	0	2	0.033957	Cellular component
invadopodium	0	2	0.033957	Cellular component
microvillus membrane	0	2	0.033957	Cellular component
lamellipodium membrane	0	2	0.033957	Cellular component
proteasome core complex, alpha-subunit complex	2	0	0.033957	Cellular component
anchored component of external side of plasma membrane	0	2	0.033957	Cellular component
endoplasmic reticulum chaperone complex	2	0	0.033957	Cellular component
plasma membrane	41	52	0.034348	Cellular component
envelope	11	11	0.038046	Cellular component
organelle envelope	11	11	0.038046	Cellular component
cytosolic small ribosomal subunit	4	1	0.038097	Cellular component
phagocytic vesicle	3	1	0.038569	Cellular component
pigment granule	3	1	0.040371	Cellular component
melanosome	3	1	0.040371	Cellular component
aggresome	1	2	0.040371	Cellular component
basal part of cell	0	3	0.040371	Cellular component
zona pellucida receptor complex	2	0	0.040371	Cellular component
intrinsic component of external side of plasma membrane	0	2	0.040371	Cellular component
beta-catenin destruction complex	1	1	0.040371	Cellular component
proteinaceous extracellular matrix	7	4	0.043673	Cellular component
immunological synapse	2	1	0.043673	Cellular component
lipoprotein particle	3	0	0.043673	Cellular component
plasma lipoprotein particle	3	0	0.043673	Cellular component
proton-transporting two-sector ATPase complex, proton-transporting domain	2	1	0.048504	Cellular component
mitochondrial proton-transporting ATP synthase complex, coupling factor F(o)	2	0	0.048504	Cellular component
chylomicron	2	0	0.048504	Cellular component
cytosolic ribosome	5	3	0.049448	Cellular component

## Sheet: 18 dpi  lung KEGG enrichment
Pathways	Upregulation protein number	Downregulation protein number	FDR corrected p-value
Focal adhesion	5	32	1.07499e-05
Phagosome	16	11	0.000100562
Adherens junction	1	18	0.000108629
Staphylococcus aureus infection	13	0	0.000263457
Viral myocarditis	9	8	0.000709835
Arginine and proline metabolism	8	4	0.000793791
Complement and coagulation cascades	16	0	0.000817915
Pathogenic Escherichia coli infection	5	12	0.00145094
Regulation of actin cytoskeleton	9	20	0.00206591
Leukocyte transendothelial migration	4	16	0.00213784
ECM-receptor interaction	3	13	0.00239568
Gap junction	1	12	0.00270978
Pathways in cancer	10	18	0.00277843
Collecting duct acid secretion	5	2	0.00325355
PPAR signaling pathway	7	5	0.0037973
Pertussis	10	2	0.0037973
Arrhythmogenic right ventricular cardiomyopathy (ARVC)	0	14	0.00642963
Rheumatoid arthritis	7	1	0.00765948
Hypertrophic cardiomyopathy (HCM)	0	14	0.00865743
Antigen processing and presentation	11	0	0.00926931
Vascular smooth muscle contraction	0	15	0.00946035
Cell adhesion molecules (CAMs)	7	7	0.0099795
Amoebiasis	6	10	0.0129308
Vibrio cholerae infection	4	7	0.012943
Fructose and mannose metabolism	6	1	0.0135969
Primary immunodeficiency	5	0	0.0148142
Natural killer cell mediated cytotoxicity	9	5	0.0149125
Gastric acid secretion	1	11	0.0193055
Shigellosis	3	9	0.0193055
GnRH signaling pathway	1	10	0.0203967
Phototransduction - fly	0	7	0.0212164
Glycolysis / Gluconeogenesis	8	2	0.0247515
Hematopoietic cell lineage	3	5	0.0262749
Bacterial invasion of epithelial cells	4	10	0.027046
Dilated cardiomyopathy	0	13	0.0294788
African trypanosomiasis	1	5	0.0302817
Pancreatic secretion	2	8	0.032799
Systemic lupus erythematosus	7	4	0.0347231
Salivary secretion	1	9	0.0374435
Long-term depression	0	8	0.0425263
Salmonella infection	5	7	0.0449326
Fc gamma R-mediated phagocytosis	7	7	0.0452712
NOD-like receptor signaling pathway	6	2	0.0491549
