# Supplementary material for: iTRAQ-based Quantitative Proteomics Analysis Identifies Host Pathways Modulated during Toxoplasma gondii Infection in Swine
Source: Microorganisms. 2020 Apr 5;8(4):518. doi: 10.3390/microorganisms8040518 (PMC7232346; doi:10.3390/microorganisms8040518)
Supplement: Supplementary file 1 [file microorganisms-08-00518-s001.zip › supplementary materials/Supplemental file 5.xlsx]

## Sheet: 6 dpi spleen GO enrichment
GO terms	Upregulation protein number	Downregulation protein number	FDR corrected p-value	GO classification
peptide biosynthetic process	18	0	1.4074e-05	Biological process
amide biosynthetic process	19	0	1.4074e-05	Biological process
organonitrogen compound biosynthetic process	23	2	1.4074e-05	Biological process
translation	17	0	2.8107e-05	Biological process
cellular amide metabolic process	19	1	5.1269e-05	Biological process
organonitrogen compound metabolic process	26	5	5.1269e-05	Biological process
peptide metabolic process	18	0	5.8657e-05	Biological process
metabolic process	79	26	0.00018297	Biological process
antigen processing and presentation of peptide antigen via MHC class II	4	0	0.00023534	Biological process
defense response to fungus	4	0	0.00033068	Biological process
response to fungus	4	0	0.0026629	Biological process
antigen processing and presentation of exogenous peptide antigen via MHC class II	3	0	0.0035214	Biological process
antigen processing and presentation of peptide or polysaccharide antigen via MHC class II	4	0	0.0035214	Biological process
antigen processing and presentation of peptide antigen	5	0	0.0040487	Biological process
fibril organization	2	1	0.0068943	Biological process
neutrophil aggregation	2	0	0.0096594	Biological process
ADP metabolic process	3	2	0.010445	Biological process
purine ribonucleoside diphosphate metabolic process	3	2	0.013275	Biological process
purine nucleoside diphosphate metabolic process	3	2	0.013275	Biological process
ribonucleoside diphosphate metabolic process	3	2	0.013708	Biological process
extracellular matrix organization	3	4	0.01647	Biological process
extracellular structure organization	3	4	0.016853	Biological process
organic substance metabolic process	64	19	0.016853	Biological process
response to stress	27	6	0.016853	Biological process
antigen processing and presentation of exogenous peptide antigen	3	0	0.016853	Biological process
nucleoside diphosphate phosphorylation	3	2	0.016853	Biological process
ketone catabolic process	1	1	0.017078	Biological process
cellular macromolecular complex assembly	11	2	0.022214	Biological process
cellular metabolic process	61	15	0.024628	Biological process
ribonucleoprotein complex biogenesis	9	1	0.025744	Biological process
cellular nitrogen compound metabolic process	37	5	0.025744	Biological process
regulation of removal of superoxide radicals	1	1	0.025744	Biological process
response to yeast	2	0	0.025744	Biological process
negative regulation of cysteine-type endopeptidase activity involved in apoptotic signaling pathway	2	0	0.025744	Biological process
defense response	14	2	0.025744	Biological process
ribosome biogenesis	8	0	0.025744	Biological process
protein folding	5	2	0.025744	Biological process
cytoplasmic translation	4	0	0.025744	Biological process
ribosomal large subunit biogenesis	4	0	0.025744	Biological process
ribonucleoprotein complex assembly	6	1	0.025919	Biological process
nucleoside triphosphate metabolic process	4	3	0.026224	Biological process
glycolytic process	3	1	0.029566	Biological process
ATP generation from ADP	3	1	0.029566	Biological process
nucleotide phosphorylation	3	2	0.029566	Biological process
ribonucleoprotein complex subunit organization	6	1	0.029566	Biological process
nucleoside monophosphate metabolic process	4	3	0.031035	Biological process
regulation of cysteine-type endopeptidase activity involved in apoptotic signaling pathway	2	0	0.031035	Biological process
ribosomal large subunit assembly	3	0	0.031035	Biological process
antigen processing and presentation of exogenous antigen	3	0	0.031035	Biological process
nucleoside diphosphate metabolic process	3	2	0.031035	Biological process
primary metabolic process	61	17	0.031974	Biological process
glycosyl compound metabolic process	4	4	0.033533	Biological process
negative regulation of apoptotic process	11	2	0.03375	Biological process
ATP metabolic process	3	3	0.033963	Biological process
small molecule metabolic process	12	10	0.034516	Biological process
negative regulation of programmed cell death	11	2	0.035247	Biological process
single-organism catabolic process	8	5	0.035771	Biological process
antigen processing and presentation	5	0	0.03659	Biological process
extracellular fibril organization	1	1	0.037251	Biological process
negative regulation of protein maturation	3	0	0.037251	Biological process
negative regulation of protein processing	3	0	0.037251	Biological process
ribosome assembly	4	0	0.038645	Biological process
pyruvate metabolic process	3	1	0.043602	Biological process
purine ribonucleoside triphosphate metabolic process	3	3	0.045119	Biological process
macromolecular complex assembly	12	4	0.04538	Biological process
disruption of cells of other organism involved in symbiotic interaction	2	0	0.04538	Biological process
killing of cells in other organism involved in symbiotic interaction	2	0	0.04538	Biological process
leukocyte migration involved in inflammatory response	2	0	0.04538	Biological process
ribonucleoside triphosphate metabolic process	3	3	0.04538	Biological process
regulation of release of cytochrome c from mitochondria	1	2	0.04538	Biological process
nitrogen compound metabolic process	38	5	0.04538	Biological process
defense response to bacterium	5	1	0.04538	Biological process
negative regulation of cell death	11	2	0.04538	Biological process
organic substance biosynthetic process	28	6	0.04538	Biological process
purine nucleoside triphosphate metabolic process	3	3	0.04719	Biological process
biosynthetic process	29	6	0.04719	Biological process
poly(A) RNA binding	37	4	2.0116e-14	Molecular function
RNA binding	39	4	1.265e-11	Molecular function
structural molecule activity	19	5	3.3751e-08	Molecular function
structural constituent of ribosome	16	0	6.5408e-08	Molecular function
RAGE receptor binding	3	0	0.0012538	Molecular function
heterocyclic compound binding	60	16	0.0020907	Molecular function
organic cyclic compound binding	60	16	0.0025797	Molecular function
fatty acid binding	3	0	0.010706	Molecular function
Toll-like receptor 4 binding	2	0	0.011559	Molecular function
binding	93	29	0.011559	Molecular function
nucleic acid binding	45	5	0.012004	Molecular function
rRNA binding	4	0	0.012004	Molecular function
sulfur compound binding	4	3	0.012004	Molecular function
fatty acid derivative binding	2	0	0.012004	Molecular function
Toll-like receptor binding	2	0	0.012004	Molecular function
arachidonic acid binding	2	0	0.012004	Molecular function
icosanoid binding	2	0	0.012004	Molecular function
icosatetraenoic acid binding	2	0	0.012004	Molecular function
anion binding	27	13	0.012004	Molecular function
antigen binding	4	0	0.013622	Molecular function
chaperone binding	4	0	0.013622	Molecular function
toxic substance binding	2	0	0.016331	Molecular function
peptide antigen binding	3	0	0.018912	Molecular function
small molecule binding	29	10	0.023808	Molecular function
monocarboxylic acid binding	3	0	0.027619	Molecular function
peptide binding	6	0	0.027619	Molecular function
long-chain fatty acid binding	2	0	0.027619	Molecular function
isomerase activity	3	3	0.029972	Molecular function
amide binding	6	0	0.034383	Molecular function
oxidoreductase activity, acting on the CH-CH group of donors	1	3	0.034645	Molecular function
unfolded protein binding	4	0	0.035557	Molecular function
MHC class II protein complex binding	2	0	0.039487	Molecular function
protease binding	4	0	0.039597	Molecular function
MHC protein complex binding	2	0	0.044866	Molecular function
ATPase activator activity	2	0	0.044866	Molecular function
extracellular exosome	44	20	1.767e-21	Cellular component
extracellular vesicle	44	20	1.767e-21	Cellular component
extracellular organelle	44	20	1.767e-21	Cellular component
extracellular membrane-bounded organelle	44	20	1.767e-21	Cellular component
membrane-bounded vesicle	45	20	9.8198e-18	Cellular component
vesicle	45	20	4.3623e-17	Cellular component
extracellular region	52	23	9.2562e-17	Cellular component
extracellular region part	45	22	3.0202e-15	Cellular component
organelle	90	36	3.2433e-12	Cellular component
cytosolic part	19	1	4.6889e-12	Cellular component
cytosolic ribosome	16	0	1.2901e-11	Cellular component
membrane-bounded organelle	84	33	2.3186e-11	Cellular component
ribonucleoprotein complex	26	2	8.2309e-11	Cellular component
ribosome	19	0	1.6966e-10	Cellular component
ribosomal subunit	16	0	4.7356e-10	Cellular component
cytosol	27	5	7.4434e-09	Cellular component
cytoplasm	71	29	1.5425e-08	Cellular component
cytosolic large ribosomal subunit	10	0	2.0358e-08	Cellular component
cytoplasmic part	55	22	5.5613e-08	Cellular component
large ribosomal subunit	10	0	4.957e-07	Cellular component
intracellular part	87	33	1.7834e-06	Cellular component
macromolecular complex	51	13	3.1038e-06	Cellular component
organelle part	50	23	1.3619e-05	Cellular component
focal adhesion	8	5	1.6431e-05	Cellular component
cell-substrate adherens junction	8	5	1.8376e-05	Cellular component
cell-substrate junction	8	5	1.9781e-05	Cellular component
intracellular	89	34	2.386e-05	Cellular component
non-membrane-bounded organelle	34	12	4.5897e-05	Cellular component
intracellular non-membrane-bounded organelle	34	12	4.5897e-05	Cellular component
intracellular organelle	77	26	4.5923e-05	Cellular component
cell junction	12	7	6.1453e-05	Cellular component
adherens junction	8	5	7.7499e-05	Cellular component
anchoring junction	8	5	0.00011182	Cellular component
cytosolic small ribosomal subunit	6	0	0.00017724	Cellular component
intracellular organelle part	48	19	0.00032449	Cellular component
intracellular organelle lumen	30	9	0.0010694	Cellular component
organelle lumen	30	9	0.0010694	Cellular component
small ribosomal subunit	6	0	0.0012763	Cellular component
membrane-enclosed lumen	30	9	0.0013735	Cellular component
nucleolus	13	2	0.0014465	Cellular component
nuclear lumen	28	8	0.0019857	Cellular component
MHC class II protein complex	3	0	0.0023644	Cellular component
nucleus	49	12	0.0024532	Cellular component
nuclear part	30	9	0.0031046	Cellular component
blood microparticle	4	1	0.0038045	Cellular component
intracellular membrane-bounded organelle	66	21	0.0038405	Cellular component
mitochondrion	12	11	0.0071337	Cellular component
extracellular space	14	4	0.01248	Cellular component
MHC protein complex	3	0	0.021036	Cellular component
Arp2/3 protein complex	1	1	0.023878	Cellular component
spliceosomal complex	4	1	0.026194	Cellular component
sperm flagellum	1	2	0.030518	Cellular component
spliceosomal snRNP complex	3	0	0.030518	Cellular component
myelin sheath	3	2	0.038187	Cellular component
small nuclear ribonucleoprotein complex	3	0	0.038187	Cellular component
nucleoplasm	19	6	0.04483	Cellular component
PCNA-p21 complex	1	0	0.044851	Cellular component
elastic fiber	0	1	0.044851	Cellular component
DNA polymerase processivity factor complex	1	0	0.044851	Cellular component
PCNA complex	1	0	0.044851	Cellular component

## Sheet: 6 dpi  spleen KEGG enrichment
Pathways	Upregulation protein number	Downregulation protein number	FDR corrected p-value
Ribosome	22	0	2.06592e-12
Staphylococcus aureus infection	8	2	7.39548e-06
Systemic lupus erythematosus	8	2	6.72588e-05
Intestinal immune network for IgA production	3	1	0.00129915
Allograft rejection	4	1	0.00161652
Antigen processing and presentation	8	0	0.00174427
Mineral absorption	5	0	0.00207262
Hematopoietic cell lineage	4	3	0.00253152
Asthma	3	1	0.00260946
Autoimmune thyroid disease	4	1	0.002616
Cell adhesion molecules (CAMs)	7	0	0.00905423
Graft-versus-host disease	4	0	0.0092506
Rheumatoid arthritis	4	1	0.00962151
Type I diabetes mellitus	4	0	0.0112864
Malaria	2	2	0.0135898
Leishmaniasis	4	2	0.0139663
Transcriptional misregulation in cancer	4	2	0.0173676
Phagosome	8	3	0.0196756
Viral myocarditis	6	1	0.027559
Legionellosis	3	2	0.033434
Influenza A	8	2	0.040882
Salivary secretion	5	0	0.0486439

## Sheet: 18 dpi  spleen GO enrichment
GO terms	Upregulation protein number	Downregulation protein number	FDR corrected p-value	GO classification
protein folding	12	2	4.1595e-05	Biological process
chaperone-mediated protein folding	6	1	0.00019883	Biological process
regulation of response to stress	11	18	0.00019883	Biological process
antigen processing and presentation of peptide antigen	7	0	0.00028942	Biological process
response to wounding	6	8	0.00066857	Biological process
protein peptidyl-prolyl isomerization	5	2	0.0010121	Biological process
immune system process	23	13	0.0023759	Biological process
response to stress	27	22	0.0023759	Biological process
wound healing	4	8	0.0023759	Biological process
peptidyl-proline modification	5	2	0.003134	Biological process
maintenance of location	4	5	0.0031524	Biological process
positive regulation of cellular process	26	43	0.0031524	Biological process
regulation of biological quality	23	27	0.0048129	Biological process
actin cytoskeleton organization	5	10	0.0052844	Biological process
antigen processing and presentation of peptide antigen via MHC class I	5	0	0.0052844	Biological process
actin filament-based process	5	10	0.0073111	Biological process
defense response	13	10	0.0073111	Biological process
cell adhesion	9	15	0.0073111	Biological process
biological adhesion	9	15	0.0073111	Biological process
regulation of transport	14	18	0.0073111	Biological process
coagulation	4	4	0.0073111	Biological process
blood coagulation	4	4	0.0073111	Biological process
negative regulation of proteolysis	5	9	0.0073111	Biological process
regulation of response to external stimulus	6	13	0.0073761	Biological process
hemostasis	4	4	0.0074494	Biological process
metabolic process	69	72	0.0087229	Biological process
innate immune response	8	5	0.0087229	Biological process
antigen processing and presentation	7	0	0.0098204	Biological process
regulation of response to reactive oxygen species	3	1	0.0098862	Biological process
positive regulation of biological process	27	48	0.01001	Biological process
regulation of cellular response to stress	8	8	0.010246	Biological process
neutrophil aggregation	2	0	0.01409	Biological process
regulation of localization	16	22	0.015762	Biological process
platelet activation	3	3	0.015762	Biological process
maintenance of protein location in cell	3	3	0.015762	Biological process
leukocyte mediated cytotoxicity	3	1	0.019622	Biological process
regulation of proteolysis	9	10	0.019622	Biological process
maintenance of protein location	3	3	0.019986	Biological process
iron ion homeostasis	4	2	0.020431	Biological process
leukocyte migration	5	3	0.020431	Biological process
negative regulation of hydrogen peroxide-induced cell death	3	0	0.020431	Biological process
negative regulation of response to reactive oxygen species	3	0	0.020431	Biological process
negative regulation of response to stimulus	14	10	0.023312	Biological process
single organismal cell-cell adhesion	5	9	0.02383	Biological process
cellular component organization	31	36	0.02383	Biological process
regulation of response to stimulus	23	27	0.02383	Biological process
proteasomal ubiquitin-independent protein catabolic process	2	2	0.02383	Biological process
cellular component organization or biogenesis	32	37	0.024686	Biological process
maintenance of location in cell	3	3	0.025849	Biological process
peptide antigen assembly with MHC protein complex	2	0	0.026303	Biological process
MHC protein complex assembly	2	0	0.026303	Biological process
negative regulation of protein metabolic process	9	13	0.026345	Biological process
regulation of hydrogen peroxide-induced cell death	3	0	0.026457	Biological process
negative regulation of cell death	11	7	0.026457	Biological process
regulation of cellular response to oxidative stress	3	1	0.026457	Biological process
regulation of body fluid levels	4	5	0.026457	Biological process
cell migration	6	12	0.027196	Biological process
regulation of response to wounding	3	8	0.027469	Biological process
cell killing	3	1	0.028326	Biological process
negative regulation of hydrolase activity	6	7	0.028446	Biological process
negative regulation of cellular protein metabolic process	8	13	0.028446	Biological process
homeostatic process	10	14	0.028802	Biological process
immune response	15	5	0.028802	Biological process
single organism cell adhesion	5	9	0.029139	Biological process
response to biotic stimulus	9	7	0.030813	Biological process
negative regulation of endopeptidase activity	5	5	0.030813	Biological process
positive regulation of wound healing	1	3	0.030813	Biological process
defense response to other organism	6	5	0.030813	Biological process
regulation of protein metabolic process	18	24	0.030813	Biological process
regulation of cell death	14	12	0.030813	Biological process
regulation of wound healing	1	5	0.030813	Biological process
positive regulation of blood coagulation	1	2	0.030813	Biological process
positive regulation of hemostasis	1	2	0.030813	Biological process
natural killer cell mediated cytotoxicity	2	1	0.030813	Biological process
regulation of response to oxidative stress	3	1	0.031783	Biological process
regulation of cell adhesion	4	10	0.031783	Biological process
negative regulation of cysteine-type endopeptidase activity involved in apoptotic signaling pathway	1	1	0.034285	Biological process
acute inflammatory response	2	2	0.034285	Biological process
negative regulation of cellular process	25	31	0.034327	Biological process
natural killer cell mediated immunity	2	1	0.034327	Biological process
positive regulation of coagulation	1	2	0.034327	Biological process
regulation of protein complex assembly	3	7	0.035763	Biological process
regulation of endopeptidase activity	7	5	0.036489	Biological process
response to other organism	8	7	0.036534	Biological process
response to external biotic stimulus	8	7	0.036753	Biological process
cytoskeleton organization	6	14	0.036753	Biological process
regulation of calcium ion transport	1	6	0.036753	Biological process
prostate gland development	3	1	0.041431	Biological process
regulation of intracellular transport	4	8	0.041431	Biological process
protein complex subunit organization	12	10	0.041431	Biological process
negative regulation of peptidase activity	5	5	0.041431	Biological process
negative regulation of oxidative stress-induced cell death	3	0	0.041431	Biological process
negative regulation of response to oxidative stress	3	0	0.041431	Biological process
positive regulation of nitric oxide metabolic process	3	0	0.041431	Biological process
negative regulation of cellular response to oxidative stress	3	0	0.041431	Biological process
positive regulation of nitric oxide biosynthetic process	3	0	0.041431	Biological process
cell redox homeostasis	3	2	0.042235	Biological process
positive regulation of response to wounding	2	4	0.042627	Biological process
transition metal ion homeostasis	4	2	0.042627	Biological process
neutrophil degranulation	2	0	0.042931	Biological process
regulation of cysteine-type endopeptidase activity involved in apoptotic signaling pathway	1	1	0.042931	Biological process
membrane to membrane docking	0	2	0.042931	Biological process
actin cytoskeleton reorganization	2	2	0.042931	Biological process
catabolic process	14	14	0.042931	Biological process
regulation of lymphocyte proliferation	3	4	0.042931	Biological process
regulation of mononuclear cell proliferation	3	4	0.042931	Biological process
response to external stimulus	14	13	0.042931	Biological process
cell motility	6	12	0.042931	Biological process
localization of cell	6	12	0.042931	Biological process
regulation of cellular protein metabolic process	18	21	0.043799	Biological process
extracellular matrix organization	4	3	0.044643	Biological process
regulation of leukocyte proliferation	3	4	0.04544	Biological process
positive regulation of cellular component organization	4	14	0.04544	Biological process
regulation of T cell proliferation	2	4	0.04544	Biological process
extracellular structure organization	4	3	0.046809	Biological process
acute-phase response	2	1	0.047025	Biological process
positive regulation of transport	8	7	0.04855	Biological process
negative regulation of transport	6	4	0.048703	Biological process
positive regulation of reactive oxygen species metabolic process	3	1	0.048986	Biological process
positive regulation of immune system process	7	8	0.049155	Biological process
protein binding	45	59	9.407e-07	Molecular function
poly(A) RNA binding	21	17	9.6692e-07	Molecular function
RNA binding	21	21	3.0558e-05	Molecular function
peptidyl-prolyl cis-trans isomerase activity	5	2	0.00041876	Molecular function
cis-trans isomerase activity	5	2	0.00041876	Molecular function
isomerase activity	6	4	0.0023455	Molecular function
binding	82	97	0.0033885	Molecular function
RAGE receptor binding	3	0	0.0033885	Molecular function
macrolide binding	3	1	0.0054792	Molecular function
FK506 binding	3	1	0.0054792	Molecular function
peptide antigen binding	4	0	0.0054792	Molecular function
identical protein binding	7	17	0.0057872	Molecular function
catalytic activity	49	61	0.0072845	Molecular function
misfolded protein binding	3	0	0.0078971	Molecular function
carbon-oxygen lyase activity	1	5	0.01121	Molecular function
threonine-type endopeptidase activity	2	2	0.014778	Molecular function
threonine-type peptidase activity	2	2	0.014778	Molecular function
Toll-like receptor 4 binding	2	0	0.017635	Molecular function
fatty acid derivative binding	2	0	0.024205	Molecular function
Toll-like receptor binding	2	0	0.024205	Molecular function
inorganic diphosphatase activity	1	1	0.024205	Molecular function
5'-deoxyribose-5-phosphate lyase activity	0	2	0.024205	Molecular function
arachidonic acid binding	2	0	0.024205	Molecular function
icosanoid binding	2	0	0.024205	Molecular function
icosatetraenoic acid binding	2	0	0.024205	Molecular function
peptide-transporting ATPase activity	2	0	0.024205	Molecular function
aminopeptidase activity	3	1	0.028462	Molecular function
actin monomer binding	2	1	0.035134	Molecular function
double-stranded telomeric DNA binding	0	2	0.035619	Molecular function
ubiquitin protein ligase binding	5	3	0.035619	Molecular function
cell adhesion molecule binding	3	4	0.035619	Molecular function
lyase activity	2	6	0.035619	Molecular function
ubiquitin-like protein ligase binding	5	3	0.035619	Molecular function
enzyme binding	9	18	0.035857	Molecular function
antigen binding	4	0	0.035857	Molecular function
anion binding	21	31	0.039195	Molecular function
oxidoreductase activity, oxidizing metal ions, oxygen as acceptor	2	0	0.039643	Molecular function
ferroxidase activity	2	0	0.039643	Molecular function
arylesterase activity	1	1	0.039643	Molecular function
protein homodimerization activity	4	10	0.047415	Molecular function
extracellular vesicle	48	40	3.9264e-24	Cellular component
extracellular exosome	48	40	3.9264e-24	Cellular component
extracellular organelle	48	40	3.9264e-24	Cellular component
extracellular membrane-bounded organelle	48	40	3.9264e-24	Cellular component
vesicle	50	44	4.8953e-21	Cellular component
membrane-bounded vesicle	50	42	7.4283e-21	Cellular component
extracellular region part	54	41	2.9064e-17	Cellular component
extracellular region	60	43	4.7562e-17	Cellular component
cytoplasm	78	73	1.0543e-09	Cellular component
organelle	81	96	1.3158e-07	Cellular component
cell junction	8	22	5.3491e-07	Cellular component
extracellular space	23	14	5.3491e-07	Cellular component
focal adhesion	7	12	5.3491e-07	Cellular component
cell-substrate adherens junction	7	12	6.1931e-07	Cellular component
cell-substrate junction	7	12	6.8035e-07	Cellular component
adherens junction	7	13	1.2647e-06	Cellular component
anchoring junction	7	13	2.1883e-06	Cellular component
membrane-bounded organelle	77	82	3.09e-06	Cellular component
blood microparticle	6	3	1.6528e-05	Cellular component
cytoplasmic part	55	48	2.0303e-05	Cellular component
MHC class I peptide loading complex	3	0	4.7379e-05	Cellular component
intracellular part	82	93	0.00023643	Cellular component
myelin sheath	7	3	0.00033558	Cellular component
non-membrane-bounded organelle	21	39	0.002413	Cellular component
intracellular non-membrane-bounded organelle	21	39	0.002413	Cellular component
cytosol	20	10	0.002413	Cellular component
actin cytoskeleton	0	14	0.0025202	Cellular component
TAP complex	2	0	0.0025202	Cellular component
Ku70:Ku80 complex	0	2	0.0025202	Cellular component
cell-cell junction	1	12	0.0025202	Cellular component
extracellular matrix	5	9	0.0034069	Cellular component
proteasome core complex	2	2	0.0049302	Cellular component
contractile fiber	1	7	0.0060293	Cellular component
extracellular matrix component	1	5	0.0095812	Cellular component
intracellular	83	95	0.0095812	Cellular component
MHC protein complex	4	0	0.0098894	Cellular component
intracellular organelle part	40	52	0.011843	Cellular component
organelle part	41	53	0.011995	Cellular component
endoplasmic reticulum membrane	9	4	0.012192	Cellular component
endoplasmic reticulum lumen	4	0	0.012553	Cellular component
nucleolus	10	8	0.013412	Cellular component
endoplasmic reticulum	15	8	0.013412	Cellular component
nuclear outer membrane-endoplasmic reticulum membrane network	9	4	0.013412	Cellular component
endoplasmic reticulum part	10	4	0.013412	Cellular component
stress fiber	0	4	0.01378	Cellular component
basement membrane	1	4	0.016509	Cellular component
intracellular organelle	67	76	0.018987	Cellular component
actin filament bundle	0	4	0.018987	Cellular component
cell surface	7	8	0.020807	Cellular component
spherical high-density lipoprotein particle	1	1	0.021359	Cellular component
actomyosin	0	4	0.022481	Cellular component
proteasome complex	3	2	0.022481	Cellular component
intrinsic component of endoplasmic reticulum membrane	4	1	0.022481	Cellular component
side of membrane	5	7	0.024663	Cellular component
external side of plasma membrane	5	3	0.024663	Cellular component
nonhomologous end joining complex	0	2	0.025995	Cellular component
endoplasmic reticulum chaperone complex	2	0	0.025995	Cellular component
cytoskeleton	7	23	0.027463	Cellular component
contractile fiber part	1	5	0.031708	Cellular component
cytosolic ribosome	7	0	0.042279	Cellular component
myofibril	1	5	0.04594	Cellular component
membrane protein complex	12	10	0.046748	Cellular component

## Sheet: 18 dpi  spleen KEGG enrichment
Pathways	Upregulation protein number	Downregulation protein number	FDR corrected p-value
Antigen processing and presentation	13	0	2.21967e-05
Mineral absorption	6	2	4.04158e-05
Complement and coagulation cascades	6	4	0.00697991
Cell adhesion molecules (CAMs)	6	3	0.00869887
Malaria	1	4	0.0121421
PPAR signaling pathway	5	3	0.0141107
Phagosome	10	5	0.0165247
Staphylococcus aureus infection	7	0	0.0175944
Hematopoietic cell lineage	4	3	0.0229701
Glycosphingolipid biosynthesis - globo series	1	1	0.028527
Salivary secretion	4	3	0.029385
Graft-versus-host disease	4	0	0.0368696
Other glycan degradation	2	1	0.0402769
Allograft rejection	4	0	0.0441236
Type I diabetes mellitus	4	0	0.0441236
Ribosome	10	0	0.0459315
Glutathione metabolism	5	1	0.047712
