# Supplementary material for: iTRAQ-based Quantitative Proteomics Analysis Identifies Host Pathways Modulated during Toxoplasma gondii Infection in Swine
Source: Microorganisms. 2020 Apr 5;8(4):518. doi: 10.3390/microorganisms8040518 (PMC7232346; doi:10.3390/microorganisms8040518)
Supplement: Supplementary file 1 [file microorganisms-08-00518-s001.zip › supplementary materials/Supplemental file 6.xlsx]

## Sheet: 6 dpi MLNs GO enrichment
GO terms	Upregulation protein number	Downregulation protein number	FDR corrected p-value	GO classification
negative regulation of endopeptidase activity	15	1	3.4021e-05	Biological process
negative regulation of biological process	40	31	3.4021e-05	Biological process
negative regulation of hydrolase activity	15	4	3.9371e-05	Biological process
negative regulation of peptidase activity	15	1	3.9371e-05	Biological process
regulation of endopeptidase activity	15	3	4.885e-05	Biological process
negative regulation of proteolysis	15	2	0.0001198	Biological process
regulation of peptidase activity	15	3	0.0001198	Biological process
defense response	12	14	0.00013128	Biological process
negative regulation of protein metabolic process	18	9	0.00026629	Biological process
negative regulation of cellular protein metabolic process	17	9	0.00026741	Biological process
negative regulation of cellular process	35	28	0.00026741	Biological process
immune response	15	9	0.00079867	Biological process
defense response to fungus	1	3	0.0011729	Biological process
positive regulation of immune system process	9	10	0.0018467	Biological process
negative regulation of catalytic activity	15	6	0.0018768	Biological process
immune effector process	9	4	0.0023235	Biological process
defense response to other organism	5	8	0.003125	Biological process
immune system process	19	14	0.0037739	Biological process
response to stress	21	24	0.0038498	Biological process
regulation of proteolysis	15	5	0.005098	Biological process
innate immune response	7	6	0.005098	Biological process
activation of immune response	4	6	0.005098	Biological process
response to other organism	7	10	0.005098	Biological process
response to external biotic stimulus	7	10	0.005098	Biological process
response to fungus	1	3	0.005098	Biological process
establishment of protein localization to endoplasmic reticulum	3	1	0.005098	Biological process
regulation of blood coagulation	4	2	0.006862	Biological process
regulation of hemostasis	4	2	0.006862	Biological process
single-organism metabolic process	38	27	0.0070547	Biological process
negative regulation of metabolic process	20	20	0.0073751	Biological process
negative regulation of molecular function	15	7	0.0085837	Biological process
regulation of coagulation	4	2	0.0085837	Biological process
response to biotic stimulus	7	10	0.0085837	Biological process
negative regulation of macromolecule metabolic process	18	19	0.0087261	Biological process
regulation of cellular protein metabolic process	22	19	0.0089634	Biological process
positive regulation of immune response	6	6	0.0093925	Biological process
negative regulation of cellular metabolic process	20	17	0.0093925	Biological process
chromatin assembly or disassembly	1	6	0.0093925	Biological process
complement activation	4	0	0.0093925	Biological process
metabolic process	76	56	0.0097934	Biological process
regulation of immune response	7	7	0.010563	Biological process
protein activation cascade	4	0	0.014217	Biological process
anatomical structure homeostasis	4	5	0.014217	Biological process
regulation of immune system process	11	10	0.014629	Biological process
regulation of coenzyme metabolic process	3	1	0.023196	Biological process
regulation of protein metabolic process	22	19	0.023196	Biological process
negative regulation of endothelial cell chemotaxis	2	0	0.023196	Biological process
regulation of cofactor metabolic process	3	1	0.025196	Biological process
chromatin assembly	0	6	0.025215	Biological process
regulation of symbiosis, encompassing mutualism through parasitism	5	2	0.026045	Biological process
protein targeting to ER	2	1	0.027463	Biological process
macromolecular complex subunit organization	14	18	0.027463	Biological process
regulation of wound healing	4	2	0.028131	Biological process
nucleosome organization	1	5	0.029345	Biological process
negative regulation of response to external stimulus	6	2	0.029781	Biological process
protein-DNA complex subunit organization	1	6	0.029824	Biological process
negative regulation of viral genome replication	3	1	0.030126	Biological process
regulation of cellular component biogenesis	4	11	0.030126	Biological process
DNA conformation change	0	8	0.030126	Biological process
regulation of hydrolase activity	17	7	0.035267	Biological process
actin-myosin filament sliding	2	0	0.035267	Biological process
chromosome organization	5	14	0.035267	Biological process
protein localization to endoplasmic reticulum	3	1	0.03814	Biological process
regulation of multi-organism process	6	3	0.038857	Biological process
cellular protein localization	12	10	0.038857	Biological process
gluconeogenesis	3	0	0.038857	Biological process
actin filament-based process	6	6	0.040176	Biological process
cellular macromolecule localization	12	10	0.040976	Biological process
regulation of angiogenesis	6	1	0.04784	Biological process
negative regulation of organelle organization	2	7	0.04784	Biological process
antigen processing and presentation of peptide antigen	4	0	0.04784	Biological process
response to magnesium ion	2	0	0.04784	Biological process
complement activation, alternative pathway	2	0	0.04784	Biological process
regulation of interferon-alpha biosynthetic process	1	1	0.04784	Biological process
protein complex subunit organization	10	11	0.04784	Biological process
regulation of organelle organization	5	15	0.049621	Biological process
serine-type endopeptidase inhibitor activity	11	1	1.6258e-06	Molecular function
poly(A) RNA binding	15	20	5.1786e-06	Molecular function
endopeptidase inhibitor activity	13	1	1.9676e-05	Molecular function
endopeptidase regulator activity	13	1	1.9676e-05	Molecular function
peptidase inhibitor activity	13	1	3.6911e-05	Molecular function
RNA binding	17	22	4.2353e-05	Molecular function
peptidase regulator activity	13	1	0.00010277	Molecular function
carboxylic acid binding	7	2	0.00016349	Molecular function
organic acid binding	7	2	0.00016349	Molecular function
enzyme inhibitor activity	13	2	0.00062333	Molecular function
double-stranded telomeric DNA binding	0	3	0.00093672	Molecular function
enzyme regulator activity	18	5	0.0024964	Molecular function
peptide antigen binding	4	0	0.0049753	Molecular function
carbon-oxygen lyase activity	3	3	0.0070592	Molecular function
monosaccharide binding	5	0	0.0083978	Molecular function
carbonate dehydratase activity	3	0	0.013292	Molecular function
procollagen-lysine 5-dioxygenase activity	2	0	0.015058	Molecular function
fatty acid binding	2	1	0.018185	Molecular function
telomeric DNA binding	0	3	0.018185	Molecular function
vitamin binding	5	0	0.019155	Molecular function
5'-deoxyribose-5-phosphate lyase activity	0	2	0.022078	Molecular function
toxic substance binding	1	1	0.022078	Molecular function
peptidyl-lysine 5-dioxygenase activity	2	0	0.022078	Molecular function
small molecule binding	33	18	0.024906	Molecular function
lyase activity	4	4	0.027111	Molecular function
L-ascorbic acid binding	3	0	0.028728	Molecular function
Ran GTPase binding	1	2	0.037954	Molecular function
antigen binding	4	0	0.038551	Molecular function
chaperone binding	4	0	0.040553	Molecular function
arylesterase activity	2	0	0.041633	Molecular function
hydro-lyase activity	3	1	0.04474	Molecular function
extracellular vesicle	9	0	1.1182e-20	Cellular component
extracellular exosome	9	0	1.1182e-20	Cellular component
extracellular organelle	9	0	1.1182e-20	Cellular component
extracellular membrane-bounded organelle	9	0	1.1182e-20	Cellular component
extracellular region	12	0	9.0338e-20	Cellular component
vesicle	10	0	1.211e-17	Cellular component
extracellular region part	9	0	1.2249e-17	Cellular component
membrane-bounded vesicle	10	0	1.8745e-17	Cellular component
membrane-bounded organelle	13	2	4.8313e-10	Cellular component
organelle	14	2	9.7279e-09	Cellular component
extracellular space	5	0	1.15e-07	Cellular component
blood microparticle	1	0	1.467e-06	Cellular component
focal adhesion	0	1	0.0025951	Cellular component
cell-substrate adherens junction	0	1	0.0027706	Cellular component
cell-substrate junction	0	1	0.0028664	Cellular component
intracellular part	16	2	0.0037866	Cellular component
Ku70:Ku80 complex	0	0	0.0037866	Cellular component
I band	0	0	0.0051237	Cellular component
macromolecular complex	5	2	0.0088702	Cellular component
adherens junction	0	1	0.0088702	Cellular component
glycerol-3-phosphate dehydrogenase complex	0	0	0.0091181	Cellular component
anchoring junction	0	1	0.011471	Cellular component
cytoplasm	15	2	0.01347	Cellular component
organelle part	3	2	0.01347	Cellular component
Z disc	0	0	0.01347	Cellular component
MHC protein complex	1	0	0.01347	Cellular component
chromosomal part	0	0	0.01347	Cellular component
protein complex	4	2	0.01347	Cellular component
nucleoplasm	1	1	0.01347	Cellular component
collagen trimer	0	0	0.014177	Cellular component
actin cytoskeleton	0	1	0.014177	Cellular component
intracellular	16	2	0.014177	Cellular component
intracellular organelle part	3	2	0.01601	Cellular component
MHC class I protein complex	0	0	0.017032	Cellular component
intracellular organelle lumen	1	1	0.018384	Cellular component
organelle lumen	1	1	0.018384	Cellular component
intracellular organelle	12	2	0.020139	Cellular component
nuclear chromosome part	0	0	0.020139	Cellular component
sarcomere	0	0	0.020297	Cellular component
chromosome	0	0	0.021116	Cellular component
membrane-enclosed lumen	1	1	0.021738	Cellular component
chromosomal region	0	0	0.024229	Cellular component
non-membrane-bounded organelle	2	2	0.027205	Cellular component
intracellular non-membrane-bounded organelle	2	2	0.027205	Cellular component
nonhomologous end joining complex	0	0	0.027249	Cellular component
pericentric heterochromatin	0	0	0.027249	Cellular component
rough endoplasmic reticulum membrane	0	0	0.027249	Cellular component
contractile fiber part	0	0	0.027249	Cellular component
nuclear part	1	1	0.027249	Cellular component
chromatin	0	0	0.028079	Cellular component
nuclear chromosome	0	0	0.028164	Cellular component
nuclear chromatin	0	0	0.029128	Cellular component
oxidoreductase complex	0	0	0.036942	Cellular component
myofibril	0	0	0.037088	Cellular component
nuclear lumen	1	1	0.038313	Cellular component
intracellular membrane-bounded organelle	11	2	0.048418	Cellular component
cytoplasmic part	10	2	0.049536	Cellular component

## Sheet: 6 dpi MLNs KEGG enrichment
Pathways	Upregulation protein number	Downregulation protein number	FDR corrected p-value	Pathway ID
Complement and coagulation cascades	17	2	1.70861e-08	ko04610
Staphylococcus aureus infection	9	1	0.00012188	ko05150
Systemic lupus erythematosus	6	5	0.000209867	ko05322
Collecting duct acid secretion	4	1	0.00318297	ko04966
Non-homologous end-joining	0	3	0.00922557	ko03450
Arachidonic acid metabolism	1	4	0.0098017	ko00590
Proximal tubule bicarbonate reclamation	4	0	0.012454	ko04964
Cell adhesion molecules (CAMs)	5	3	0.0239107	ko04514
Hypertrophic cardiomyopathy (HCM)	6	2	0.0261612	ko05410
Dilated cardiomyopathy	6	2	0.0285555	ko05414
Other types of O-glycan biosynthesis	3	0	0.0378123	ko00514
Graft-versus-host disease	4	0	0.0438015	ko05332
Asthma	3	0	0.0460732	ko05310
ECM-receptor interaction	5	3	0.0461369	ko04512
Prion diseases	4	1	0.0478064	ko05020

## Sheet: 18 dpi MLNs GO enrichment
GO terms	Upregulation protein number	Downregulation protein number	FDR corrected p-value	GO classification
metabolic process	82	130	5.4319e-10	Biological process
nitrogen compound metabolic process	32	76	5.4319e-10	Biological process
response to stress	34	40	1.2773e-07	Biological process
cellular nitrogen compound metabolic process	22	73	1.2773e-07	Biological process
organonitrogen compound metabolic process	27	27	4.9211e-07	Biological process
single-organism metabolic process	39	63	1.709e-06	Biological process
immune system process	27	24	4.9676e-06	Biological process
homeostatic process	21	20	4.9676e-06	Biological process
organic substance metabolic process	63	106	6.2826e-06	Biological process
heterocycle metabolic process	10	68	1.3547e-05	Biological process
organic cyclic compound metabolic process	11	70	1.748e-05	Biological process
cellular response to superoxide	2	4	2.5047e-05	Biological process
cellular response to oxygen radical	2	4	2.5047e-05	Biological process
positive regulation of biological process	38	68	4.3756e-05	Biological process
response to oxygen radical	2	4	4.8917e-05	Biological process
response to superoxide	2	4	4.8917e-05	Biological process
positive regulation of viral process	4	4	8.4086e-05	Biological process
nucleobase-containing compound metabolic process	8	64	0.00010425	Biological process
cellular aromatic compound metabolic process	9	66	0.00010425	Biological process
regulation of mRNA splicing, via spliceosome	0	8	0.00010425	Biological process
defense response	16	16	0.00010804	Biological process
regulation of biological quality	35	32	0.00012959	Biological process
positive regulation of cellular process	34	57	0.00015766	Biological process
oxidation-reduction process	17	21	0.00018801	Biological process
regulation of cellular component organization	19	33	0.00019014	Biological process
removal of superoxide radicals	2	3	0.0001987	Biological process
regulation of proteolysis	19	9	0.00020851	Biological process
primary metabolic process	54	102	0.00023983	Biological process
regulation of RNA splicing	0	9	0.00026247	Biological process
RNA splicing	0	13	0.00027117	Biological process
RNA processing	1	23	0.00040506	Biological process
regulation of response to stress	13	19	0.00040506	Biological process
regulation of peptidase activity	14	6	0.00040524	Biological process
cellular metabolic process	44	104	0.00040652	Biological process
regulation of symbiosis, encompassing mutualism through parasitism	4	7	0.00043928	Biological process
antigen processing and presentation of peptide antigen	5	2	0.00043928	Biological process
protein-lipid complex remodeling	1	4	0.00043928	Biological process
plasma lipoprotein particle remodeling	1	4	0.00043928	Biological process
response to oxidative stress	5	9	0.00043928	Biological process
positive regulation of cholesterol esterification	2	2	0.00044976	Biological process
small molecule metabolic process	15	28	0.0004844	Biological process
cell death	7	17	0.00051072	Biological process
regulation of viral process	4	6	0.00051117	Biological process
macromolecular complex subunit organization	15	33	0.00051117	Biological process
macromolecular complex remodeling	1	4	0.00051117	Biological process
positive regulation of multi-organism process	4	5	0.00051117	Biological process
macromolecular complex assembly	12	20	0.00051117	Biological process
cellular component biogenesis	17	31	0.00051537	Biological process
death	7	17	0.00051537	Biological process
anatomical structure homeostasis	7	6	0.00057809	Biological process
cell killing	6	0	0.00060809	Biological process
immune effector process	9	7	0.00060809	Biological process
innate immune response	9	8	0.00061886	Biological process
programmed cell death	7	16	0.00067293	Biological process
negative regulation of cellular component organization	7	13	0.00072667	Biological process
single-organism biosynthetic process	9	22	0.00086018	Biological process
regulation of mRNA processing	0	8	0.00086138	Biological process
regulation of cholesterol esterification	2	2	0.00089686	Biological process
regulation of multi-organism process	4	10	0.00089686	Biological process
regulation of endopeptidase activity	12	6	0.00091404	Biological process
apoptotic process	7	15	0.00091404	Biological process
catabolic process	15	26	0.00094305	Biological process
regulation of lipid metabolic process	4	9	0.00099094	Biological process
cellular catabolic process	11	25	0.0010278	Biological process
organic substance catabolic process	14	23	0.0010623	Biological process
hydrogen peroxide catabolic process	1	3	0.0011985	Biological process
neutral lipid catabolic process	1	3	0.0011985	Biological process
acylglycerol catabolic process	1	3	0.0011985	Biological process
apoptotic signaling pathway	5	8	0.0014823	Biological process
mRNA metabolic process	0	15	0.0015284	Biological process
ribonucleoprotein complex biogenesis	2	15	0.0016236	Biological process
regulation of alternative mRNA splicing, via spliceosome	0	5	0.0016347	Biological process
defense response to fungus	2	2	0.0016525	Biological process
regulation of mRNA metabolic process	0	8	0.0017109	Biological process
regulation of cell death	12	24	0.0018961	Biological process
plasma lipoprotein particle organization	1	4	0.0019295	Biological process
cellular response to oxidative stress	3	6	0.0019397	Biological process
positive regulation of viral life cycle	2	4	0.0019397	Biological process
low-density lipoprotein particle remodeling	1	2	0.0019913	Biological process
complement activation, alternative pathway	3	0	0.0019913	Biological process
glycerolipid catabolic process	1	3	0.0021229	Biological process
protein activation cascade	5	0	0.0021783	Biological process
hydrogen peroxide metabolic process	1	4	0.0021783	Biological process
cellular component organization or biogenesis	37	55	0.0023605	Biological process
regulation of hemostasis	5	2	0.0025475	Biological process
regulation of blood coagulation	5	2	0.0025475	Biological process
negative regulation of biological process	36	45	0.0025934	Biological process
immune response	15	12	0.0025934	Biological process
positive regulation of cell junction assembly	3	1	0.0026611	Biological process
gene expression	13	41	0.0026611	Biological process
regulation of response to stimulus	26	40	0.0026611	Biological process
cellular response to stress	11	24	0.002874	Biological process
protein-lipid complex subunit organization	1	4	0.002874	Biological process
single-organism catabolic process	8	15	0.0029648	Biological process
mRNA processing	0	12	0.0030006	Biological process
triglyceride-rich lipoprotein particle remodeling	1	2	0.0032438	Biological process
triglyceride catabolic process	1	2	0.0032438	Biological process
positive regulation of steroid metabolic process	2	2	0.0032535	Biological process
negative regulation of molecular function	17	11	0.0032535	Biological process
cellular macromolecular complex assembly	6	15	0.0032755	Biological process
regulation of coagulation	5	2	0.0032954	Biological process
negative regulation of metabolic process	21	31	0.003514	Biological process
regulation of wound healing	5	3	0.0035795	Biological process
organic cyclic compound catabolic process	2	11	0.0036728	Biological process
nucleobase-containing small molecule metabolic process	4	15	0.0038344	Biological process
regulation of cytokine production	6	11	0.0039979	Biological process
cellular homeostasis	14	5	0.0039979	Biological process
organonitrogen compound biosynthetic process	11	18	0.004005	Biological process
negative regulation of hydrolase activity	11	6	0.004005	Biological process
positive regulation of cellular component organization	13	12	0.004005	Biological process
negative regulation of proteolysis	13	3	0.004005	Biological process
RNA splicing, via transesterification reactions with bulged adenosine as nucleophile	0	9	0.0042695	Biological process
mRNA splicing, via spliceosome	0	9	0.0042695	Biological process
regulation of response to external stimulus	11	11	0.0044831	Biological process
response to other organism	4	16	0.0045906	Biological process
regulation of plasma lipoprotein particle levels	1	4	0.0045906	Biological process
phospholipid efflux	1	3	0.004622	Biological process
response to external biotic stimulus	4	16	0.004622	Biological process
RNA splicing, via transesterification reactions	0	9	0.0046249	Biological process
aromatic compound catabolic process	1	11	0.0046571	Biological process
modification of morphology or physiology of other organism	4	2	0.0046571	Biological process
regulation of viral life cycle	2	6	0.0047959	Biological process
positive regulation of cytokine production	3	10	0.0047959	Biological process
negative regulation of cell death	10	13	0.0048405	Biological process
antigen processing and presentation of peptide antigen via MHC class I	4	1	0.0049803	Biological process
negative regulation of endopeptidase activity	11	2	0.0050777	Biological process
lymphocyte mediated immunity	7	0	0.0050777	Biological process
positive regulation of proteolysis	6	6	0.0052413	Biological process
multicellular organismal homeostasis	6	5	0.0052413	Biological process
cellular response to reactive oxygen species	2	4	0.0054282	Biological process
nucleotide metabolic process	3	14	0.0055969	Biological process
negative regulation of protein metabolic process	18	10	0.0055969	Biological process
response to reactive oxygen species	2	5	0.0057736	Biological process
regulation of steroid metabolic process	2	4	0.0058703	Biological process
negative regulation of cellular process	33	41	0.0060633	Biological process
regulation of protein metabolic process	26	29	0.0060633	Biological process
RNA metabolic process	3	41	0.0060633	Biological process
negative regulation of sterol transport	1	2	0.0060633	Biological process
negative regulation of cholesterol transport	1	2	0.0060633	Biological process
complement activation, classical pathway	3	0	0.0060633	Biological process
response to fungus	2	2	0.0060633	Biological process
negative regulation of endocytosis	2	2	0.0060633	Biological process
tissue homeostasis	5	4	0.0062272	Biological process
cell-substrate adhesion	7	2	0.0062272	Biological process
adaptive immune response based on somatic recombination of immune receptors built from immunoglobulin superfamily domains	5	2	0.0062272	Biological process
positive regulation of lipid metabolic process	3	4	0.0062272	Biological process
organophosphate biosynthetic process	2	13	0.0063293	Biological process
ethanolamine-containing compound metabolic process	2	3	0.0063293	Biological process
positive regulation of neurofibrillary tangle assembly	2	0	0.0063293	Biological process
negative regulation of cholesterol import	0	2	0.0063293	Biological process
maintenance of mitochondrion location	1	1	0.0063293	Biological process
positive regulation of inclusion body assembly	2	0	0.0063293	Biological process
negative regulation of cholesterol metabolic process	1	1	0.0063293	Biological process
negative regulation of cholesterol biosynthetic process	1	1	0.0063293	Biological process
negative regulation of sterol import	0	2	0.0063293	Biological process
nucleoside phosphate metabolic process	3	14	0.0065883	Biological process
organophosphate metabolic process	5	19	0.0065883	Biological process
peptide metabolic process	11	9	0.0065898	Biological process
regulation of triglyceride metabolic process	0	4	0.0066799	Biological process
negative regulation of neuron death	4	4	0.0069663	Biological process
negative regulation of cellular metabolic process	21	26	0.0072796	Biological process
response to biotic stimulus	4	16	0.0076894	Biological process
high-density lipoprotein particle assembly	1	2	0.0077688	Biological process
regulation of cellular response to stress	7	11	0.0077688	Biological process
negative regulation of response to external stimulus	6	4	0.0079632	Biological process
biosynthetic process	19	45	0.0080037	Biological process
rRNA metabolic process	1	8	0.0081404	Biological process
cellular component assembly	16	23	0.0082021	Biological process
negative regulation of peptidase activity	11	2	0.0083415	Biological process
regulation of receptor-mediated endocytosis	1	4	0.0083592	Biological process
superoxide metabolic process	2	3	0.0083592	Biological process
complement activation	4	0	0.0090801	Biological process
regulation of blood vessel size	5	1	0.0090921	Biological process
nucleic acid metabolic process	4	49	0.0090921	Biological process
cellular amide metabolic process	12	10	0.0091282	Biological process
cellular nitrogen compound catabolic process	1	10	0.009259	Biological process
regulation of molecular function	30	26	0.0092654	Biological process
extracellular matrix organization	9	0	0.0095071	Biological process
regulation of tube size	5	1	0.0096622	Biological process
negative regulation of cellular protein metabolic process	17	9	0.0097973	Biological process
antigen processing and presentation of peptide antigen via MHC class II	2	1	0.0098679	Biological process
response to type I interferon	0	3	0.0098679	Biological process
cell-matrix adhesion	6	1	0.0099063	Biological process
heterocycle catabolic process	1	10	0.0099063	Biological process
multi-organism cellular process	3	5	0.0099063	Biological process
regulation of cellular protein localization	5	9	0.0099063	Biological process
vasodilation	3	1	0.0099063	Biological process
regulation of cellular metabolic process	34	69	0.0099063	Biological process
regulation of metabolic process	35	80	0.0099063	Biological process
extracellular structure organization	9	0	0.0099063	Biological process
cholesterol homeostasis	1	4	0.010725	Biological process
carbohydrate derivative metabolic process	13	12	0.010738	Biological process
reactive oxygen species metabolic process	2	5	0.010853	Biological process
regulation of macromolecule metabolic process	29	71	0.010853	Biological process
negative regulation of catalytic activity	15	7	0.011104	Biological process
regulation of neuron death	5	4	0.011104	Biological process
regulation of cholesterol transport	1	3	0.011104	Biological process
regulation of sterol transport	1	3	0.011104	Biological process
phosphatidylcholine metabolic process	1	3	0.011104	Biological process
sterol homeostasis	1	4	0.011469	Biological process
macromolecule metabolic process	44	79	0.011494	Biological process
positive regulation of adherens junction organization	2	1	0.011725	Biological process
intrinsic apoptotic signaling pathway in response to oxidative stress	1	2	0.011725	Biological process
positive regulation of focal adhesion assembly	2	1	0.011725	Biological process
cell death in response to oxidative stress	1	2	0.011725	Biological process
high-density lipoprotein particle remodeling	1	2	0.011725	Biological process
regulation of cholesterol metabolic process	1	2	0.011725	Biological process
muscle cell cellular homeostasis	2	1	0.011725	Biological process
interspecies interaction between organisms	4	5	0.012143	Biological process
symbiosis, encompassing mutualism through parasitism	4	5	0.012143	Biological process
defense response to other organism	3	10	0.012143	Biological process
antigen processing and presentation	5	2	0.012143	Biological process
leukocyte mediated cytotoxicity	4	0	0.012143	Biological process
regulation of apoptotic process	10	21	0.012143	Biological process
regulation of protein targeting	5	5	0.01232	Biological process
cell redox homeostasis	6	0	0.01232	Biological process
small molecule biosynthetic process	5	7	0.012709	Biological process
intrinsic apoptotic signaling pathway	3	5	0.012709	Biological process
regulation of programmed cell death	10	21	0.012709	Biological process
amine metabolic process	3	3	0.012709	Biological process
regulation of tau-protein kinase activity	2	0	0.012709	Biological process
regulation of neurofibrillary tangle assembly	2	0	0.012709	Biological process
regulation of cholesterol import	0	2	0.012709	Biological process
mononuclear cell migration	2	0	0.012709	Biological process
T cell activation via T cell receptor contact with antigen bound to MHC molecule on antigen presenting cell	1	1	0.012709	Biological process
triglyceride-rich lipoprotein particle clearance	1	1	0.012709	Biological process
chylomicron remnant clearance	1	1	0.012709	Biological process
regulation of Cdc42 protein signal transduction	1	1	0.012709	Biological process
regulation of sterol import	0	2	0.012709	Biological process
positive regulation of transport	11	8	0.013051	Biological process
negative regulation of hemostasis	3	1	0.013051	Biological process
negative regulation of blood coagulation	3	1	0.013051	Biological process
leukocyte mediated immunity	7	0	0.013494	Biological process
negative regulation of macromolecule metabolic process	20	25	0.013494	Biological process
modulation by host of viral process	2	1	0.013494	Biological process
humoral immune response mediated by circulating immunoglobulin	3	0	0.013494	Biological process
plasma lipoprotein particle clearance	1	2	0.013494	Biological process
positive regulation of mRNA splicing, via spliceosome	0	3	0.013494	Biological process
ribosome biogenesis	2	9	0.01417	Biological process
homeostasis of number of cells	3	6	0.014265	Biological process
regulation of oxidative stress-induced cell death	1	3	0.014496	Biological process
response to osmotic stress	2	2	0.014496	Biological process
organic substance biosynthetic process	18	42	0.015082	Biological process
negative regulation of response to stimulus	12	16	0.01521	Biological process
regulation of protein localization	7	13	0.015708	Biological process
regulation of binding	4	6	0.015811	Biological process
regulation of cellular protein metabolic process	26	24	0.016006	Biological process
regulation of organelle organization	9	17	0.016106	Biological process
cholesterol efflux	1	3	0.016222	Biological process
regulation of protein localization to nucleus	2	6	0.016284	Biological process
regulation of cell growth	5	6	0.016284	Biological process
positive regulation of cellular metabolic process	16	38	0.016375	Biological process
cellular component organization	36	47	0.016432	Biological process
modification of morphology or physiology of other organism involved in symbiotic interaction	3	2	0.01662	Biological process
acylglycerol metabolic process	1	4	0.01662	Biological process
regulation of viral genome replication	1	4	0.01662	Biological process
glycosaminoglycan metabolic process	6	0	0.017765	Biological process
negative regulation of coagulation	3	1	0.017924	Biological process
neutral lipid metabolic process	1	4	0.018047	Biological process
positive regulation of macromolecule metabolic process	15	38	0.0184	Biological process
regulation of primary metabolic process	29	69	0.018667	Biological process
alcohol biosynthetic process	3	2	0.019554	Biological process
rRNA processing	1	7	0.019797	Biological process
vascular process in circulatory system	5	1	0.019797	Biological process
regulation of mitochondrial membrane potential	1	3	0.019797	Biological process
regulation of cellular response to oxidative stress	1	3	0.019797	Biological process
nucleotide biosynthetic process	0	10	0.020053	Biological process
ncRNA processing	1	10	0.020856	Biological process
multi-organism process	10	22	0.020856	Biological process
pyrimidine nucleoside monophosphate biosynthetic process	0	2	0.020856	Biological process
positive regulation of amyloid precursor protein catabolic process	2	0	0.020856	Biological process
DNA replication, removal of RNA primer	0	2	0.020856	Biological process
regulation of blood vessel size by renin-angiotensin	2	0	0.020856	Biological process
DNA replication, Okazaki fragment processing	0	2	0.020856	Biological process
renal control of peripheral vascular resistance involved in regulation of systemic arterial blood pressure	2	0	0.020856	Biological process
positive regulation of beta-amyloid formation	2	0	0.020856	Biological process
negative regulation of wound healing	3	1	0.021543	Biological process
nucleoside phosphate biosynthetic process	0	10	0.021608	Biological process
myeloid cell homeostasis	1	5	0.021658	Biological process
RNA secondary structure unwinding	0	5	0.021842	Biological process
positive regulation of cellular response to transforming growth factor beta stimulus	1	2	0.022453	Biological process
natural killer cell mediated cytotoxicity	3	0	0.022453	Biological process
regulation of fatty acid biosynthetic process	1	2	0.022453	Biological process
plasma lipoprotein particle assembly	1	2	0.022453	Biological process
positive regulation of transforming growth factor beta receptor signaling pathway	1	2	0.022453	Biological process
regulation of lipid biosynthetic process	2	4	0.022597	Biological process
chemical homeostasis	9	11	0.025534	Biological process
nucleobase-containing compound catabolic process	0	9	0.0261	Biological process
negative regulation of viral genome replication	0	4	0.026157	Biological process
positive regulation of cell adhesion	5	6	0.026434	Biological process
natural killer cell mediated immunity	3	0	0.02664	Biological process
relaxation of muscle	1	2	0.02664	Biological process
positive regulation of peptidase activity	3	4	0.027305	Biological process
regulation of nucleocytoplasmic transport	3	5	0.027367	Biological process
regulation of response to oxidative stress	1	3	0.028247	Biological process
receptor clustering	4	0	0.028247	Biological process
modification by host of symbiont morphology or physiology	2	2	0.028247	Biological process
positive regulation of lipid biosynthetic process	2	2	0.028247	Biological process
actin polymerization or depolymerization	2	2	0.028247	Biological process
response to virus	1	8	0.028247	Biological process
negative regulation of apoptotic process	8	11	0.029485	Biological process
aminoglycan metabolic process	6	0	0.029485	Biological process
positive regulation of immune system process	8	10	0.02958	Biological process
negative regulation of viral life cycle	1	4	0.029677	Biological process
regulation of defense response to virus by host	0	3	0.029677	Biological process
actin filament polymerization	1	2	0.029677	Biological process
negative regulation of muscle contraction	1	2	0.029677	Biological process
activation of NF-kappaB-inducing kinase activity	1	2	0.029677	Biological process
interaction with symbiont	2	2	0.029677	Biological process
pyrimidine nucleoside monophosphate metabolic process	0	2	0.029677	Biological process
protein heterotetramerization	2	0	0.029677	Biological process
regulation of low-density lipoprotein particle clearance	0	2	0.029677	Biological process
regulation of low-density lipoprotein particle receptor catabolic process	2	0	0.029677	Biological process
regulation of beta-amyloid clearance	2	0	0.029677	Biological process
cGMP-mediated signaling	2	0	0.029677	Biological process
negative regulation of beta-amyloid formation	2	0	0.029677	Biological process
very-low-density lipoprotein particle remodeling	1	1	0.029677	Biological process
high-density lipoprotein particle clearance	1	1	0.029677	Biological process
hyperosmotic response	1	1	0.029677	Biological process
endocytosis	8	5	0.029677	Biological process
lipid catabolic process	4	5	0.029677	Biological process
regulation of protein transport	7	9	0.029806	Biological process
regulation of lipid transport	1	4	0.030652	Biological process
protein complex biogenesis	9	11	0.030652	Biological process
protein complex assembly	9	11	0.030652	Biological process
negative regulation of programmed cell death	8	11	0.030652	Biological process
cellular modified amino acid metabolic process	5	3	0.030652	Biological process
positive regulation of binding	4	2	0.030652	Biological process
acute inflammatory response	4	0	0.031801	Biological process
lipid homeostasis	1	5	0.032263	Biological process
activation of immune response	4	5	0.032263	Biological process
negative regulation of viral process	1	4	0.03227	Biological process
regulation of apoptotic signaling pathway	4	8	0.032678	Biological process
reverse cholesterol transport	1	2	0.032678	Biological process
positive regulation of RNA splicing	0	3	0.032678	Biological process
protein-lipid complex assembly	1	2	0.032678	Biological process
mRNA splice site selection	0	3	0.032678	Biological process
negative regulation of lipid transport	1	2	0.032678	Biological process
positive regulation of gene expression	7	28	0.032678	Biological process
regulation of hydrolase activity	16	13	0.032678	Biological process
cellular biosynthetic process	15	41	0.033407	Biological process
regulation of fatty acid metabolic process	1	3	0.033755	Biological process
triglyceride metabolic process	1	3	0.033755	Biological process
cellular amine metabolic process	2	3	0.035812	Biological process
regulation of response to biotic stimulus	0	5	0.035812	Biological process
cellular biogenic amine metabolic process	2	3	0.035812	Biological process
regulation of intracellular protein transport	5	5	0.036311	Biological process
histone deacetylation	0	4	0.036639	Biological process
regulation of catalytic activity	25	20	0.036639	Biological process
response to inorganic substance	3	5	0.036857	Biological process
positive regulation of viral genome replication	1	2	0.03695	Biological process
organonitrogen compound catabolic process	5	4	0.037822	Biological process
lipid biosynthetic process	5	7	0.038015	Biological process
regulation of localization	18	24	0.039175	Biological process
regulation of cell junction assembly	3	1	0.039314	Biological process
relaxation of vascular smooth muscle	1	1	0.039314	Biological process
regulation of receptor catabolic process	2	0	0.039314	Biological process
negative regulation of receptor-mediated endocytosis	1	1	0.039314	Biological process
regulation of anatomical structure size	9	3	0.03947	Biological process
regulation of endocytosis	2	5	0.040035	Biological process
organic hydroxy compound biosynthetic process	3	3	0.04145	Biological process
positive regulation of stress fiber assembly	3	0	0.041517	Biological process
antigen processing and presentation of peptide or polysaccharide antigen via MHC class II	2	1	0.041517	Biological process
regulation of cellular localization	9	14	0.041778	Biological process
erythrocyte homeostasis	1	4	0.041778	Biological process
protein deacetylation	0	4	0.04209	Biological process
negative regulation of neuron apoptotic process	3	3	0.043017	Biological process
regulation of transforming growth factor beta receptor signaling pathway	2	3	0.044168	Biological process
regulation of cellular response to transforming growth factor beta stimulus	2	3	0.044168	Biological process
positive regulation of metabolic process	17	44	0.045863	Biological process
positive regulation of NIK/NF-kappaB signaling	1	2	0.046685	Biological process
acute-phase response	3	0	0.046685	Biological process
positive regulation of cellular biosynthetic process	8	27	0.04676	Biological process
carbohydrate derivative catabolic process	2	4	0.04676	Biological process
regulation of reactive oxygen species metabolic process	5	1	0.04676	Biological process
regulation of intracellular transport	6	7	0.046831	Biological process
positive regulation of cell death	5	9	0.048158	Biological process
negative regulation of lipid metabolic process	1	3	0.048627	Biological process
ammonium ion metabolic process	3	3	0.048683	Biological process
protein polymerization	1	4	0.048683	Biological process
negative regulation of chromosome organization	1	4	0.048683	Biological process
positive regulation of nitrogen compound metabolic process	8	27	0.049333	Biological process
regulation of response to wounding	7	4	0.049333	Biological process
negative regulation of transport	5	6	0.049333	Biological process
negative regulation of amyloid precursor protein catabolic process	2	0	0.049333	Biological process
modulation by host of viral genome replication	1	1	0.049333	Biological process
maintenance of organelle location	1	1	0.049333	Biological process
positive regulation by host of viral process	2	0	0.049333	Biological process
membrane raft assembly	2	0	0.049333	Biological process
regulation of lipoprotein particle clearance	0	2	0.049333	Biological process
GDP-mannose metabolic process	0	2	0.049333	Biological process
antigen processing and presentation of exogenous peptide antigen via MHC class II	1	1	0.049333	Biological process
positive regulation of fatty acid biosynthetic process	1	1	0.049333	Biological process
regulation of cholesterol biosynthetic process	1	1	0.049333	Biological process
negative regulation of protein export from nucleus	2	0	0.049333	Biological process
positive regulation of mRNA processing	0	3	0.049885	Biological process
homeostasis of number of cells within a tissue	2	1	0.049885	Biological process
positive regulation of receptor-mediated endocytosis	0	3	0.049885	Biological process
mucopolysaccharide metabolic process	4	0	0.049885	Biological process
protein deacylation	0	4	0.049885	Biological process
positive regulation of reactive oxygen species metabolic process	3	1	0.049885	Biological process
RNA binding	12	61	4.3846e-16	Molecular function
poly(A) RNA binding	10	50	4.0991e-15	Molecular function
identical protein binding	11	28	5.6567e-07	Molecular function
antioxidant activity	7	4	1.1291e-05	Molecular function
oxidoreductase activity	17	20	3.2979e-05	Molecular function
peptidase regulator activity	14	2	0.00041873	Molecular function
protein binding	50	66	0.00065526	Molecular function
oxidoreductase activity, acting on a sulfur group of donors	7	0	0.00065526	Molecular function
serine-type endopeptidase inhibitor activity	10	0	0.00065526	Molecular function
lipoprotein particle receptor binding	3	2	0.00075905	Molecular function
protein homodimerization activity	6	16	0.00094846	Molecular function
nucleosome binding	1	5	0.0020977	Molecular function
endopeptidase regulator activity	11	2	0.0020977	Molecular function
intramolecular oxidoreductase activity	5	1	0.0030312	Molecular function
binding	81	148	0.0032197	Molecular function
nucleic acid binding	15	74	0.0041218	Molecular function
phosphatidylcholine-sterol O-acyltransferase activator activity	1	2	0.0041218	Molecular function
organic cyclic compound binding	30	102	0.0048105	Molecular function
endopeptidase inhibitor activity	11	1	0.0050056	Molecular function
enzyme inhibitor activity	12	4	0.0056156	Molecular function
protein disulfide oxidoreductase activity	4	0	0.0090958	Molecular function
catalytic activity	54	84	0.0090958	Molecular function
ICAM-3 receptor activity	2	0	0.0090958	Molecular function
peptidase inhibitor activity	11	1	0.0090958	Molecular function
exopeptidase activity	5	3	0.0097654	Molecular function
lipase inhibitor activity	1	2	0.01089	Molecular function
aminopeptidase activity	4	1	0.010927	Molecular function
heterocyclic compound binding	28	100	0.011817	Molecular function
small molecule binding	15	54	0.012103	Molecular function
snoRNA binding	0	4	0.016815	Molecular function
AU-rich element binding	0	3	0.017484	Molecular function
peptidase activator activity	3	1	0.017952	Molecular function
disulfide oxidoreductase activity	4	0	0.017952	Molecular function
nucleosomal histone binding	0	2	0.018473	Molecular function
coenzyme binding	2	8	0.020418	Molecular function
peroxidase activity	3	2	0.020521	Molecular function
nucleosomal DNA binding	1	3	0.021617	Molecular function
low-density lipoprotein particle receptor binding	3	0	0.023752	Molecular function
glycosaminoglycan binding	7	2	0.023752	Molecular function
sulfur compound binding	5	4	0.023752	Molecular function
oxidoreductase activity, acting on peroxide as acceptor	3	2	0.023851	Molecular function
nucleotide binding	12	51	0.023851	Molecular function
nucleoside phosphate binding	12	51	0.023851	Molecular function
mRNA binding	0	8	0.024835	Molecular function
heparin binding	5	2	0.024835	Molecular function
cholesterol binding	2	2	0.024835	Molecular function
cofactor binding	4	8	0.024835	Molecular function
vitamin D receptor binding	1	1	0.024835	Molecular function
high-density lipoprotein particle receptor binding	0	2	0.024835	Molecular function
toxic substance binding	1	1	0.024835	Molecular function
serine-type peptidase activity	10	0	0.031949	Molecular function
sterol binding	2	2	0.031949	Molecular function
lipoprotein particle binding	2	1	0.031949	Molecular function
protein-lipid complex binding	2	1	0.031949	Molecular function
structural molecule activity	10	10	0.032831	Molecular function
serine hydrolase activity	10	0	0.032831	Molecular function
enzyme regulator activity	16	8	0.032831	Molecular function
RNA-DNA hybrid ribonuclease activity	0	2	0.032831	Molecular function
oxidoreductase activity, acting on superoxide radicals as acceptor	1	1	0.032831	Molecular function
double-stranded telomeric DNA binding	0	2	0.032831	Molecular function
superoxide dismutase activity	1	1	0.032831	Molecular function
intramolecular oxidoreductase activity, transposing S-S bonds	3	0	0.032831	Molecular function
protein disulfide isomerase activity	3	0	0.032831	Molecular function
protein dimerization activity	7	18	0.036633	Molecular function
serine-type endopeptidase activity	9	0	0.036663	Molecular function
oxidoreductase activity, acting on the CH-NH group of donors, NAD or NADP as acceptor	1	2	0.037128	Molecular function
helicase activity	0	8	0.038411	Molecular function
isomerase activity	5	3	0.041149	Molecular function
oxidoreductase activity, oxidizing metal ions, oxygen as acceptor	2	0	0.042137	Molecular function
ferroxidase activity	2	0	0.042137	Molecular function
arylesterase activity	2	0	0.042137	Molecular function
nucleoside-triphosphate diphosphatase activity	0	2	0.042137	Molecular function
ATP-dependent helicase activity	0	7	0.044495	Molecular function
purine NTP-dependent helicase activity	0	7	0.044495	Molecular function
RNA polymerase II repressing transcription factor binding	0	3	0.044495	Molecular function
single-stranded RNA binding	0	4	0.045961	Molecular function
macromolecular complex binding	11	20	0.047457	Molecular function
sterol transporter activity	1	2	0.047457	Molecular function
peptide antigen binding	2	1	0.047457	Molecular function
snRNA binding	0	3	0.047457	Molecular function
cholesterol transporter activity	1	2	0.047457	Molecular function
extracellular vesicle	73	50	1.0818e-35	Cellular component
extracellular exosome	73	50	1.0818e-35	Cellular component
extracellular organelle	73	50	1.0818e-35	Cellular component
extracellular membrane-bounded organelle	73	50	1.0818e-35	Cellular component
membrane-bounded vesicle	76	53	3.6759e-31	Cellular component
vesicle	76	53	7.9791e-30	Cellular component
extracellular region part	84	54	6.1284e-29	Cellular component
extracellular region	92	55	2.4246e-27	Cellular component
membrane-bounded organelle	96	152	8.7186e-22	Cellular component
organelle	99	156	1.0436e-16	Cellular component
blood microparticle	14	3	6.9523e-13	Cellular component
membrane-enclosed lumen	17	74	7.3409e-09	Cellular component
intracellular organelle lumen	17	73	7.3409e-09	Cellular component
organelle lumen	17	73	7.3409e-09	Cellular component
nuclear part	13	80	1.266e-08	Cellular component
extracellular space	36	12	1.9064e-08	Cellular component
intracellular organelle part	39	106	4.0037e-08	Cellular component
nuclear lumen	13	70	4.6971e-08	Cellular component
organelle part	39	107	1.3465e-07	Cellular component
cytoplasm	74	113	2.0448e-07	Cellular component
intracellular membrane-bounded organelle	59	133	9.4923e-07	Cellular component
nucleus	29	104	1.7957e-06	Cellular component
nucleoplasm	8	56	2.1084e-06	Cellular component
chylomicron	1	4	2.2923e-06	Cellular component
cytoplasmic part	58	78	2.9432e-06	Cellular component
intracellular part	76	163	2.9432e-06	Cellular component
ribonucleoprotein complex	7	25	2.5713e-05	Cellular component
lipoprotein particle	2	4	4.9952e-05	Cellular component
plasma lipoprotein particle	2	4	4.9952e-05	Cellular component
intracellular organelle	65	139	6.3153e-05	Cellular component
protein-lipid complex	2	4	7.9464e-05	Cellular component
high-density lipoprotein particle	2	3	0.0001187	Cellular component
myelin sheath	6	6	0.00014675	Cellular component
spliceosomal complex	0	11	0.00027689	Cellular component
intracellular	79	165	0.00044938	Cellular component
macromolecular complex	31	77	0.00071553	Cellular component
nucleolus	4	22	0.00071553	Cellular component
triglyceride-rich lipoprotein particle	1	3	0.00090481	Cellular component
very-low-density lipoprotein particle	1	3	0.00090481	Cellular component
cytosol	16	22	0.0010375	Cellular component
spherical high-density lipoprotein particle	1	2	0.0014391	Cellular component
non-membrane-bounded organelle	21	56	0.0017687	Cellular component
intracellular non-membrane-bounded organelle	21	56	0.0017687	Cellular component
adherens junction	8	9	0.0023435	Cellular component
extracellular matrix	15	2	0.0025406	Cellular component
organelle membrane	19	27	0.0028421	Cellular component
catalytic step 2 spliceosome	0	7	0.0031487	Cellular component
focal adhesion	6	9	0.0031487	Cellular component
anchoring junction	8	9	0.0032594	Cellular component
integrin alphaL-beta2 complex	2	0	0.0032813	Cellular component
intermediate-density lipoprotein particle	1	1	0.0032813	Cellular component
cell-substrate adherens junction	6	9	0.003366	Cellular component
cell-substrate junction	6	9	0.0036797	Cellular component
T cell receptor complex	0	3	0.0044031	Cellular component
mitochondrial inner membrane	3	11	0.0054205	Cellular component
lysosome	12	2	0.0061364	Cellular component
lytic vacuole	12	2	0.0064652	Cellular component
nuclear periphery	1	5	0.0075703	Cellular component
immunological synapse	2	2	0.0075703	Cellular component
mitochondrion	13	28	0.00837	Cellular component
oxidoreductase complex	0	7	0.0085796	Cellular component
organelle inner membrane	3	11	0.014695	Cellular component
positive transcription elongation factor complex b	1	1	0.01555	Cellular component
methyltransferase complex	1	5	0.016244	Cellular component
90S preribosome	0	4	0.016244	Cellular component
vacuole	13	2	0.02111	Cellular component
U2-type prespliceosome	0	2	0.024071	Cellular component
respiratory chain	0	6	0.026275	Cellular component
cytosolic part	6	6	0.027314	Cellular component
preribosome	0	5	0.028023	Cellular component
cell junction	11	12	0.028892	Cellular component
cytoplasmic membrane-bounded vesicle	11	8	0.030762	Cellular component
respiratory chain complex	0	5	0.030762	Cellular component
mitochondrial respiratory chain	0	5	0.030762	Cellular component
respiratory chain complex I	0	4	0.032901	Cellular component
mitochondrial respiratory chain complex I	0	4	0.032901	Cellular component
NADH dehydrogenase complex	0	4	0.032901	Cellular component
perinuclear region of cytoplasm	4	9	0.034872	Cellular component
small-subunit processome	0	4	0.038146	Cellular component
mitochondrial membrane	4	11	0.038146	Cellular component
Pwp2p-containing subcomplex of 90S preribosome	0	2	0.040104	Cellular component
histone deacetylase complex	0	4	0.040104	Cellular component
spliceosomal snRNP complex	0	4	0.040104	Cellular component
cytoplasmic vesicle	11	9	0.042118	Cellular component
membrane raft	6	1	0.043816	Cellular component
Sin3 complex	0	2	0.049029	Cellular component
fibrinogen complex	2	0	0.049029	Cellular component
envelope	4	17	0.049029	Cellular component
organelle envelope	4	17	0.049029	Cellular component
lysosomal membrane	6	1	0.049029	Cellular component

## Sheet: 18 dpi MLNs KEGG enrichment
Pathways	Upregulation protein number	Downregulation protein number	FDR corrected p-value
Staphylococcus aureus infection	11	1	8.68501e-05
Systemic lupus erythematosus	9	3	0.000918141
Allograft rejection	4	3	0.00236162
Autoimmune thyroid disease	4	3	0.00305388
Asthma	2	3	0.00384751
Complement and coagulation cascades	13	0	0.00493721
Graft-versus-host disease	3	3	0.00877868
Lysosome	11	3	0.0102133
PPAR signaling pathway	4	5	0.0108268
Protein digestion and absorption	5	3	0.0120299
Pertussis	5	4	0.0124556
Terpenoid backbone biosynthesis	0	4	0.0128719
RIG-I-like receptor signaling pathway	0	7	0.0130057
Type I diabetes mellitus	3	3	0.013401
Transcriptional misregulation in cancer	3	7	0.0177996
ECM-receptor interaction	9	2	0.0208317
Synthesis and degradation of ketone bodies	0	3	0.0223215
Malaria	4	2	0.0231617
Antigen processing and presentation	5	4	0.0262784
Peroxisome	3	5	0.0309715
Renin-angiotensin system	1	2	0.0314863
Rheumatoid arthritis	4	2	0.0318072
Glutathione metabolism	6	1	0.0319799
Arachidonic acid metabolism	3	2	0.0351454
Proximal tubule bicarbonate reclamation	4	0	0.0364782
Notch signaling pathway	0	3	0.0423114
Histidine metabolism	2	2	0.0447204
Fat digestion and absorption	1	3	0.0447204
Primary immunodeficiency	3	2	0.0485511
Herpes simplex infection	4	11	0.0494942
