# Supplementary material for: iTRAQ-based Quantitative Proteomics Analysis Identifies Host Pathways Modulated during Toxoplasma gondii Infection in Swine
Source: Microorganisms. 2020 Apr 5;8(4):518. doi: 10.3390/microorganisms8040518 (PMC7232346; doi:10.3390/microorganisms8040518)
Supplement: Supplementary file 1 [file microorganisms-08-00518-s001.zip › supplementary materials/Supplemental file 7.xlsx]

## Sheet: Sheet1
Gene ID	Gene name	Pig Gene Significance to T. gondii infection	Description
397028	HSP90AA1	0.854645	heat shock protein 90 alpha family class A member 1
100627163	PLCH1	0.854139	phospholipase C eta 1
396685	SERPINA3-3	0.853359	serpin A3-8
100524853	HSPA4	0.834185	heat shock protein family A (Hsp70) member 4
100151938	GBP1	0.82646	guanylate binding protein 1, interferon-inducible
396742	HSPCB	0.815171	Also known as HSP90AB1, heat shock protein 90 alpha family class B member 1
100623923	STIP1	0.807263	stress induced phosphoprotein 1
100302538	TRIM21	0.806587	tripartite motif containing 21
100516870	HYOU1	0.805621	hypoxia up-regulated protein 1
407060	HSPA5	0.801396	heat shock protein family A (Hsp70) member 5
733681	ITGAL	0.79996	integrin subunit alpha L
100153288	PZP	0.797372	pregnancy zone protein
100512797	GVIN1	0.796029	interferon-induced very large GTPase 1
100156204	PDIA3	0.79499	protein disulfide isomerase family A member 3
100523953	ERAP1	0.791323	endoplasmic reticulum aminopeptidase 1
397072	C3	0.789437	complement C3
100135040	SLA-DRA	0.78835	MHC class II DR-alpha
100513814	LOC100513619	0.779559	RING finger protein 213-like
445467	C4	0.777101	complement C4
397108	GP91-PHOX	0.768203	NADPH oxidase heavy chain subunit
100048931	HSPH1	0.764096	heat shock protein family H (Hsp110) member 1
733660	PLG	0.763548	plasminogen
100155195	GBP7	0.761177	guanylate-binding protein 7
733648	STAT3	0.758828	signal transducer and activator of transcription 3
397319	CASP1	0.754094	caspase 1, apoptosis-related cysteine peptidase
397191	HSP90B1	0.752494	heat shock protein 90 beta family member 1
100511890	HSPA8	0.752184	heat shock protein family A (Hsp70) member 8
100737887	PPIB	0.747402	peptidylprolyl isomerase B
733649	TAP1	0.743197	transporter 1, ATP binding cassette subfamily B member
396648	HSP70.2	0.743037	heat shock protein 70.2
100522203	PDIA4	0.74071	protein disulfide isomerase family A member 4
403166	A2M	0.736889	alpha-2-macroglobulin
100523371	APOB	0.734613	apolipoprotein B
100522855	HK3	0.733118	hexokinase-3
100523729	NAGK	0.731498	N-acetylglucosamine kinase
406870	CP	0.729449	ceruloplasmin
397546	PGD	0.728785	phosphogluconate dehydrogenase
397684	FCGR3B	0.726895	Fc fragment of IgG receptor IIIa
100154990	SQRDL	0.724939	sulfide quinone oxidoreductase
100515390	WARS	0.723857	tryptophanyl-tRNA synthetase 1
733650	TAP2	0.723265	transporter 2, ATP binding cassette subfamily B member
100521183	HSPA9	0.722273	heat shock protein family A (Hsp70) member 9
733626	PSMB10	0.719334	proteasome 20S subunit beta 10
397025	CLU	0.715891	clusterin
100739772	LOC100739772	0.715343	cytosol aminopeptidase-like
100623872	CMPK2	0.714933	cytidine/uridine monophosphate kinase 2
100158127	CNDP2	0.71264	carnosine dipeptidase 2
100505460	MANF	0.71188	mesencephalic astrocyte derived neurotrophic factor
493184	HSP27	0.709644	heat shock protein family B (small) member 1
100144304	SERPING1	0.701925	serpin family G member 1
100739583	LAP3	0.701222	leucine aminopeptidase 3
100512008	DNAJA1	0.701087	DnaJ heat shock protein family (Hsp40) member A1
100522180	FKBP2	0.699174	FKBP prolyl isomerase 2
397061	HP	0.697739	haptoglobin
100515957	PPID	0.695611	peptidylprolyl isomerase D
100511051	FAM114A2	0.692726	family with sequence similarity 114 member A2
100154783	LOC100154783	0.691316	peptidyl-prolyl cis-trans isomerase B
445513	HAPLN1	0.686381	hyaluronan and proteoglycan link protein 1
100337672	FKBP4	0.685501	FKBP prolyl isomerase 4
396799	ITIH4	0.683374	inter-alpha-trypsin inhibitor heavy chain 4
100037293	SLA-1	0.68316	MHC class I antigen 1
100155428	TAPBP	0.679612	TAP binding protein
100157235	ITIH3	0.677871	inter-alpha-trypsin inhibitor heavy chain 3
100037986	MCEE	0.66774	methylmalonyl-CoA epimerase
100521394	PFKP	0.666291	phosphofructokinase, platelet
100156325	LOC100156325	0.664322	serpin A3-6
100154873	CA2	0.663471	carbonic anhydrase 2
100499564	PDIA6	0.661474	protein disulfide isomerase family A member 6
100522387	CTSC	0.657691	cathepsin C
397576	APOE	0.654696	apolipoprotein E
396686	SERPINA3-2	0.654445	alpha-1-antichymotrypsin 2
100155165	PIK3AP1	0.652475	phosphoinositide 3-kinase adapter protein 1
492279	HSPD1	0.652238	heat shock protein family D (Hsp60) member 1
100516540	PRKCSH	0.649128	protein kinase C substrate 80K-H
397620	FN1	0.644176	fibronectin 1
100037951	C9	0.639691	complement C9
100037961	CTSB	0.639338	cathepsin B
100519266	CACYBP	0.636704	calcyclin-binding protein
397115	ARG1	0.622791	arginase-1
100621969	PSMB1	0.620534	proteasome 20S subunit beta 1
100627689	LOC100627689	0.617873	cytosol aminopeptidase-like
100626178	FGA	0.614218	fibrinogen alpha chain
100520761	C4BPA	0.604545	complement component 4 binding protein alpha
100155201	PPA1	0.601145	inorganic pyrophosphatase 1
100516980	A1BG	0.60063	alpha-1B-glycoprotein
100152773	LACTB	0.600504	lactamase beta
100526072	SCPEP1	0.597921	serine carboxypeptidase 1
497064	PSMB3	0.596794	proteasome 20S subunit beta 3
100519252	LOC100519252	0.596693	apolipoprotein B-100-like
100153899	LOC100153899	0.596133	serpin A3-8
100037921	SLA-DQB1	0.592595	SLA-DQ beta1 domain
100516529	LOC100516529	0.590533	Also known as GSPT2, G1 to S phase transition 2
100157716	CPS1	0.584193	carbamoyl-phosphate synthase 1
100516921	CFI	0.583784	complement factor I
100151912	CNPY2	0.582914	canopy FGF signaling regulator 2
100513575	NUDCD3	0.582176	nudC domain-containing protein 3
100152689	SSR1	0.580171	signal sequence receptor subunit 1
100628006	ACO1	0.579939	aconitase 1
100514666	LOC100514666	0.571181	fibrinogen alpha chain
100737768	LOC100737768	0.561967	hemoglobin subunit alpha-like
396938	GANAB	0.559694	glucosidase II alpha subunit
100736718	LOC100736718	0.553348	immunoglobulin kappa variable 2D-28-like
403164	FGG	0.543141	fibrinogen gamma chain
414420	RPS28	0.542165	ribosomal protein S28
100624451	ST13	0.537567	ST13 Hsp70 interacting protein
100124383	CFB	0.53735	complement factor B
100522482	MZB1	0.534102	marginal zone B- and B1-cell-specific protein
100514354	FGB	0.530483	fibrinogen beta chain
445534	S100A11	0.529955	S100 calcium binding protein A11
396869	NKL	0.525168	antimicrobial peptide NK-lysin
100520085	LOC100520085	0.523482	proteasome subunit beta type-9-like
100514123	SRI	0.520448	sorcin
397038	FBP1	0.510836	fructose-bisphosphatase 1
100153028	GALNT2	0.503879	polypeptide N-acetylgalactosaminyltransferase 2
100524848	LRG1	0.493178	leucine rich alpha-2-glycoprotein 1
397575	HSPE1	0.491519	heat shock protein family E (Hsp10) member 1
100154518	ARPC3	0.489586	actin related protein 2/3 complex subunit 3
396781	LOC396781	0.48937	IgG heavy chain
407066	HBB	0.487948	hemoglobin subunit beta
406187	APOC3	0.487712	apolipoprotein C3
100519184	CANX	0.487167	calnexin
397035	FTL	0.48705	ferritin light chain
100152327	LOC100152327	0.483798	immunoglobulin lambda-like polypeptide 5
100192435	ERO1L	0.480467	endoplasmic reticulum oxidoreductase 1 alpha
396998	HPX	0.475234	hemopexin
414799	CYB5A	0.474557	cytochrome b5 type A
100157073	AGT	0.472565	angiotensinogen
100519648	AZGP1	0.471742	alpha-2-glycoprotein 1, zinc-binding
100624675	COL18A1	0.46342	collagen type XVIII alpha 1 chain
606742	CETN2	0.452509	centrin-2
100152260	PRDX4	0.443015	peroxiredoxin 4
100286856	CYB5B	0.441577	cytochrome b5 type B
100154319	SOD2	0.434976	superoxide dismutase 2
100523791	PDCD5	0.43232	programmed cell death protein 5
100157679	ANK1	0.431963	ankyrin-1
100736854	SUGT1	0.427253	SGT1 homolog, MIS12 kinetochore complex assembly cochaperone
100515177	NADK2	0.41856	NAD kinase 2, mitochondrial
100519177	LOC100519177	0.415391	GTPase IMAP family member 1-like
102157831	ORM1	0.412464	orosomucoid 1
100157112	PDCD4	0.412042	programmed cell death protein 4
100514249	SLC4A1	0.408204	solute carrier family 4 member 1
100049669	GPNMB	0.39919	glycoprotein nmb
397403	GPX1	0.392938	glutathione peroxidase 1
100526009	STT3B	0.38971	STT3 oligosaccharyltransferase complex catalytic subunit B
414437	C5	0.384387	complement C5
100154462	LOC100154462	0.381284	Also known as ARPC5L, actin related protein 2/3 complex subunit 5 like
100515580	ARL8B	0.375349	ADP-ribosylation factor-like 8B
100037938	CD14	0.371694	CD14 molecule
100125972	SERPINC1	0.368366	serpin family C member 1
397463	GLRX	0.367024	glutaredoxin
100518752	FLOT2	0.366084	flotillin-2
397351	HPRT1	0.355987	hypoxanthine phosphoribosyltransferase 1
397581	TXN	0.348374	thioredoxin
100038033	LGALS3	0.341898	galectin-3
100519651	TCEB2	0.340342	Also known as ELOB, elongin B
448982	ACSL1	0.338147	acyl-CoA synthetase long chain family member 1
100154408	PSMA3	0.309036	proteasome 20S subunit alpha 3
100154555	RTRAF	0.277813	RNA transcription, translation and transport factor
100620859	LOC100620859	0.262132	Also known as AK2, adenylate kinase 2
100142664	HEXA	0.255074	hexosaminidase subunit alpha
100623388	PITPNA	0.228532	phosphatidylinositol transfer protein alpha
100153090	CTSS	0.187303	cathepsin S
100622909	FIS1	0.0894504	fission, mitochondrial 1
